# Supplementary material for: Climate‐Driven Range Shifts Limit the Role of Non‐Native Trees for Adaptation Processes of European Forests
Source: Ecol Evol. 2026 Jul 8;16(7):e73999. doi: 10.1002/ece3.73999 (PMC13345991; doi:10.1002/ece3.73999)
Supplement: Supplementary file 2 — Table S12: Summary of the climatic suitability of native and NNT species within each bioclimatic region of Europe. (Given as a separate csv file). [file ECE3-16-e73999-s001.csv]

Region	Species	Species type	mean	median	min	max	prop_above	area_above	score	rank_score	Time
Alpine North	Pabies	Native	0.724	0.795	0.027	0.981	0.716	197181.7	142683.6	1	Historic
Alpine North	Psylvestris	Native	0.730	0.793	0.092	0.973	0.697	192061.0	140288.3	2	Historic
Alpine North	Psitchensis	NNT	0.124	0.000	0.000	1.000	0.119	32865.4	4079.0	3	Historic
Alpine North	Pnigra	Native	0.096	0.044	0.037	0.474	0.125	34428.5	3316.3	4	Historic
Alpine North	Pcontorta	NNT	0.232	0.200	0.000	1.000	0.037	10152.4	2356.7	5	Historic
Alpine North	Tplicata	NNT	0.069	0.000	0.000	0.900	0.052	14225.1	980.3	6	Historic
Alpine North	Ldecidua	Native	0.052	0.026	0.010	0.771	0.015	4148.2	217.4	7	Historic
Alpine North	Ppungens	NNT	0.071	0.000	0.000	0.800	0.009	2547.6	180.8	8	Historic
Alpine North	Qrobur	Native	0.052	0.013	0.012	0.877	0.003	941.7	49.0	9	Historic
Alpine North	Agrandis	NNT	0.038	0.000	0.000	0.900	0.004	1183.5	45.1	10	Historic
Alpine North	Pmenziesii	NNT	0.033	0.000	0.000	0.800	0.002	430.8	14.0	11	Historic
Alpine North	Fsylvatica	Native	0.060	0.017	0.013	0.743	0.000	29.7	1.8	12	Historic
Alpine North	Pradiata	NNT	0.010	0.000	0.000	0.700	0.000	121.0	1.2	13	Historic
Alpine North	Pstrobus	NNT	0.022	0.000	0.000	0.600	0.000	16.4	0.4	14	Historic
Alpine North	Qrubra	NNT	0.011	0.000	0.000	0.600	0.000	7.2	0.1	15	Historic
Alpine North	Rpseudoacacia	NNT	0.018	0.000	0.000	0.700	0.000	1.0	0.0	16	Historic
Alpine North	Aalba	Native	0.026	0.020	0.013	0.321	0.000	0.0	0.0	17	Historic
Alpine North	Fpennsylvanica	NNT	0.023	0.000	0.000	0.300	0.000	0.0	0.0	18	Historic
Alpine North	Jnigra	NNT	0.052	0.000	0.000	0.500	0.000	0.0	0.0	19	Historic
Alpine North	Qpetrea	Native	0.029	0.017	0.015	0.397	0.000	0.0	0.0	20	Historic
Alpine North	Qpubescens	Native	0.021	0.019	0.011	0.280	0.000	0.0	0.0	21	Historic
Alpine North	Phalepensis	Native					0.000	0.0		22	Historic
Alpine North	Ppinea	Native					0.000	0.0		23	Historic
Alpine North	Qilex	Native					0.000	0.0		24	Historic
Alpine North	Qsuber	Native					0.000	0.0		25	Historic
Alpine South	Aalba	Native	0.824	0.891	0.014	0.992	0.884	169088.3	139315.3	1	Historic
Alpine South	Ldecidua	Native	0.797	0.944	0.010	0.982	0.889	170065.1	135598.3	2	Historic
Alpine South	Pabies	Native	0.812	0.971	0.012	0.982	0.811	155186.6	125958.9	3	Historic
Alpine South	Fsylvatica	Native	0.774	0.898	0.018	0.974	0.752	143803.6	111278.1	4	Historic
Alpine South	Psylvestris	Native	0.769	0.936	0.019	0.977	0.737	140996.9	108466.0	5	Historic
Alpine South	Pnigra	Native	0.448	0.470	0.011	0.979	0.532	101795.9	45597.1	6	Historic
Alpine South	Qpubescens	Native	0.479	0.521	0.011	0.983	0.492	94065.8	45093.9	7	Historic
Alpine South	Jnigra	NNT	0.472	0.500	0.000	1.000	0.392	75061.1	35412.6	8	Historic
Alpine South	Qpetrea	Native	0.435	0.421	0.017	0.967	0.350	67028.6	29161.5	9	Historic
Alpine South	Ppungens	NNT	0.435	0.400	0.000	1.000	0.319	61013.2	26546.4	10	Historic
Alpine South	Pstrobus	NNT	0.409	0.400	0.000	1.000	0.335	64049.9	26216.5	11	Historic
Alpine South	Rpseudoacacia	NNT	0.408	0.300	0.000	1.000	0.242	46309.8	18876.6	12	Historic
Alpine South	Qrobur	Native	0.348	0.294	0.012	0.961	0.225	42961.4	14951.2	13	Historic
Alpine South	Pmenziesii	NNT	0.328	0.200	0.000	1.000	0.209	39961.2	13096.7	14	Historic
Alpine South	Qrubra	NNT	0.270	0.200	0.000	1.000	0.169	32289.8	8711.0	15	Historic
Alpine South	Tplicata	NNT	0.179	0.100	0.000	1.000	0.137	26185.2	4687.4	16	Historic
Alpine South	Agrandis	NNT	0.230	0.100	0.000	1.000	0.096	18444.0	4240.8	17	Historic
Alpine South	Psitchensis	NNT	0.108	0.000	0.000	1.000	0.085	16213.2	1750.4	18	Historic
Alpine South	Fpennsylvanica	NNT	0.149	0.100	0.000	1.000	0.017	3340.8	496.2	19	Historic
Alpine South	Qilex	Native	0.056	0.010	0.006	0.873	0.008	1623.5	91.0	20	Historic
Alpine South	Pradiata	NNT	0.028	0.000	0.000	0.600	0.000	65.5	1.9	21	Historic
Alpine South	Phalepensis	Native	0.025	0.005	0.004	0.659	0.000	34.9	0.9	22	Historic
Alpine South	Pcontorta	NNT	0.100	0.100	0.000	0.700	0.000	2.1	0.2	23	Historic
Alpine South	Ppinea	Native	0.163	0.163	0.163	0.163	0.000	0.0	0.0	24	Historic
Alpine South	Qsuber	Native	0.009	0.004	0.004	0.287	0.000	0.0	0.0	25	Historic
Anatolian	Pnigra	Native	0.862	0.925	0.042	0.982	0.977	510854.8	440172.6	1	Historic
Anatolian	Qpubescens	Native	0.631	0.692	0.017	0.977	0.682	356517.7	225109.9	2	Historic
Anatolian	Jnigra	NNT	0.229	0.200	0.000	0.900	0.125	65115.5	14930.8	3	Historic
Anatolian	Qilex	Native	0.211	0.133	0.006	0.926	0.101	52716.4	11137.8	4	Historic
Anatolian	Fpennsylvanica	NNT	0.169	0.100	0.000	0.900	0.032	16596.0	2806.9	5	Historic
Anatolian	Ppinea	Native	0.156	0.154	0.001	0.650	0.008	4296.7	671.0	6	Historic
Anatolian	Phalepensis	Native	0.065	0.015	0.004	0.768	0.003	1424.9	93.1	7	Historic
Anatolian	Rpseudoacacia	NNT	0.066	0.000	0.000	0.900	0.002	832.4	55.0	8	Historic
Anatolian	Pradiata	NNT	0.034	0.000	0.000	0.600	0.002	1262.9	43.2	9	Historic
Anatolian	Qsuber	Native	0.083	0.057	0.004	0.564	0.001	520.3	43.2	10	Historic
Anatolian	Qpetrea	Native	0.087	0.042	0.015	0.588	0.001	264.1	23.0	11	Historic
Anatolian	Aalba	Native	0.047	0.025	0.013	0.413	0.000	0.0	0.0	12	Historic
Anatolian	Agrandis	NNT	0.008	0.000	0.000	0.300	0.000	0.0	0.0	13	Historic
Anatolian	Fsylvatica	Native	0.064	0.042	0.015	0.442	0.000	0.0	0.0	14	Historic
Anatolian	Ldecidua	Native	0.019	0.012	0.010	0.150	0.000	0.0	0.0	15	Historic
Anatolian	Pabies	Native	0.018	0.013	0.012	0.266	0.000	0.0	0.0	16	Historic
Anatolian	Pcontorta	NNT	0.005	0.000	0.000	0.300	0.000	0.0	0.0	17	Historic
Anatolian	Pmenziesii	NNT	0.027	0.000	0.000	0.400	0.000	0.0	0.0	18	Historic
Anatolian	Ppungens	NNT	0.036	0.000	0.000	0.500	0.000	0.0	0.0	19	Historic
Anatolian	Psitchensis	NNT	0.002	0.000	0.000	0.300	0.000	0.0	0.0	20	Historic
Anatolian	Pstrobus	NNT	0.030	0.000	0.000	0.400	0.000	0.0	0.0	21	Historic
Anatolian	Psylvestris	Native	0.061	0.025	0.017	0.493	0.000	0.0	0.0	22	Historic
Anatolian	Qrobur	Native	0.047	0.021	0.012	0.388	0.000	0.0	0.0	23	Historic
Anatolian	Qrubra	NNT	0.021	0.000	0.000	0.400	0.000	0.0	0.0	24	Historic
Anatolian	Tplicata	NNT	0.017	0.000	0.000	0.400	0.000	0.0	0.0	25	Historic
Arctic	Psylvestris	Native	0.300	0.217	0.064	0.855	0.111	6085.0	1826.0	1	Historic
Arctic	Pabies	Native	0.154	0.085	0.021	0.822	0.038	2105.9	324.2	2	Historic
Arctic	Pcontorta	NNT	0.152	0.100	0.000	0.700	0.015	837.7	127.7	3	Historic
Arctic	Aalba	Native	0.014	0.013	0.013	0.134	0.000	0.0	0.0	4	Historic
Arctic	Agrandis	NNT	0.000	0.000	0.000	0.000	0.000	0.0	0.0	5	Historic
Arctic	Fpennsylvanica	NNT	0.000	0.000	0.000	0.100	0.000	0.0	0.0	6	Historic
Arctic	Fsylvatica	Native	0.015	0.015	0.012	0.049	0.000	0.0	0.0	7	Historic
Arctic	Jnigra	NNT	0.001	0.000	0.000	0.100	0.000	0.0	0.0	8	Historic
Arctic	Ldecidua	Native	0.013	0.010	0.010	0.120	0.000	0.0	0.0	9	Historic
Arctic	Pmenziesii	NNT	0.000	0.000	0.000	0.000	0.000	0.0	0.0	10	Historic
Arctic	Ppungens	NNT	0.000	0.000	0.000	0.100	0.000	0.0	0.0	11	Historic
Arctic	Pradiata	NNT	0.000	0.000	0.000	0.100	0.000	0.0	0.0	12	Historic
Arctic	Psitchensis	NNT	0.000	0.000	0.000	0.000	0.000	0.0	0.0	13	Historic
Arctic	Pstrobus	NNT	0.000	0.000	0.000	0.000	0.000	0.0	0.0	14	Historic
Arctic	Qpetrea	Native	0.017	0.016	0.015	0.033	0.000	0.0	0.0	15	Historic
Arctic	Qrobur	Native	0.013	0.013	0.012	0.016	0.000	0.0	0.0	16	Historic
Arctic	Qrubra	NNT	0.000	0.000	0.000	0.100	0.000	0.0	0.0	17	Historic
Arctic	Rpseudoacacia	NNT	0.000	0.000	0.000	0.000	0.000	0.0	0.0	18	Historic
Arctic	Tplicata	NNT	0.000	0.000	0.000	0.000	0.000	0.0	0.0	19	Historic
Arctic	Phalepensis						0.000	0.0		20	Historic
Arctic	Pnigra						0.000	0.0		21	Historic
Arctic	Ppinea						0.000	0.0		22	Historic
Arctic	Qilex						0.000	0.0		23	Historic
Arctic	Qpubescens						0.000	0.0		24	Historic
Arctic	Qsuber						0.000	0.0		25	Historic
Atlantic Central	Psylvestris	Native	0.948	0.973	0.274	0.977	0.974	516991.2	490159.9	1	Historic
Atlantic Central	Qrobur	Native	0.923	0.955	0.049	0.979	0.969	514308.5	474951.0	2	Historic
Atlantic Central	Pmenziesii	NNT	0.826	0.900	0.100	1.000	0.902	478912.2	395677.3	3	Historic
Atlantic Central	Rpseudoacacia	NNT	0.844	1.000	0.000	1.000	0.869	461521.1	389646.5	4	Historic
Atlantic Central	Pabies	Native	0.828	0.929	0.034	0.982	0.848	450097.1	372790.6	5	Historic
Atlantic Central	Fsylvatica	Native	0.829	0.900	0.199	0.971	0.832	441755.4	366028.1	6	Historic
Atlantic Central	Qpetrea	Native	0.801	0.935	0.031	0.965	0.855	453834.2	363554.3	7	Historic
Atlantic Central	Qpubescens	Native	0.758	0.874	0.016	0.982	0.816	433449.4	328657.4	8	Historic
Atlantic Central	Ldecidua	Native	0.679	0.771	0.077	0.974	0.869	461535.3	313303.1	9	Historic
Atlantic Central	Tplicata	NNT	0.701	0.800	0.100	1.000	0.815	432735.0	303479.9	10	Historic
Atlantic Central	Qrubra	NNT	0.704	0.800	0.000	1.000	0.724	384319.0	270747.0	11	Historic
Atlantic Central	Jnigra	NNT	0.666	0.700	0.000	1.000	0.743	394322.5	262750.3	12	Historic
Atlantic Central	Agrandis	NNT	0.717	0.700	0.100	1.000	0.654	347214.4	248962.3	13	Historic
Atlantic Central	Pstrobus	NNT	0.629	0.700	0.000	1.000	0.664	352810.1	221889.4	14	Historic
Atlantic Central	Ppungens	NNT	0.568	0.600	0.000	1.000	0.544	288701.4	163892.7	15	Historic
Atlantic Central	Aalba	Native	0.531	0.523	0.016	0.991	0.508	269825.4	143211.7	16	Historic
Atlantic Central	Psitchensis	NNT	0.489	0.400	0.000	1.000	0.487	258837.5	126629.1	17	Historic
Atlantic Central	Pnigra	Native	0.429	0.462	0.013	0.869	0.514	272745.9	117019.5	18	Historic
Atlantic Central	Fpennsylvanica	NNT	0.487	0.500	0.000	1.000	0.445	236357.9	115121.5	19	Historic
Atlantic Central	Pradiata	NNT	0.257	0.200	0.000	1.000	0.198	105010.5	27026.2	20	Historic
Atlantic Central	Pcontorta	NNT	0.183	0.100	0.000	1.000	0.110	58473.0	10708.7	21	Historic
Atlantic Central	Qilex	Native	0.083	0.027	0.006	0.764	0.010	5506.2	456.7	22	Historic
Atlantic Central	Phalepensis	Native	0.014	0.007	0.004	0.380	0.000	0.0	0.0	23	Historic
Atlantic Central	Qsuber	Native	0.009	0.004	0.004	0.189	0.000	0.0	0.0	24	Historic
Atlantic Central	Ppinea	Native					0.000	0.0		25	Historic
Atlantic North	Psylvestris	Native	0.932	0.968	0.258	0.977	0.961	265359.1	247312.1	1	Historic
Atlantic North	Pabies	Native	0.920	0.973	0.101	0.982	0.961	265153.6	243962.0	2	Historic
Atlantic North	Pmenziesii	NNT	0.820	0.900	0.000	1.000	0.869	239952.0	196680.9	3	Historic
Atlantic North	Psitchensis	NNT	0.774	0.900	0.000	1.000	0.839	231699.6	179317.1	4	Historic
Atlantic North	Ldecidua	Native	0.703	0.820	0.022	0.964	0.900	248366.8	174721.4	5	Historic
Atlantic North	Tplicata	NNT	0.692	0.700	0.000	1.000	0.869	239807.1	165990.3	6	Historic
Atlantic North	Agrandis	NNT	0.763	0.800	0.000	1.000	0.778	214704.6	163861.0	7	Historic
Atlantic North	Qrobur	Native	0.735	0.867	0.012	0.977	0.706	194814.0	143186.1	8	Historic
Atlantic North	Fsylvatica	Native	0.678	0.811	0.015	0.955	0.650	179357.5	121518.1	9	Historic
Atlantic North	Qrubra	NNT	0.643	0.800	0.000	1.000	0.616	170103.2	109410.2	10	Historic
Atlantic North	Ppungens	NNT	0.562	0.700	0.000	1.000	0.529	145923.2	81942.0	11	Historic
Atlantic North	Pcontorta	NNT	0.568	0.500	0.000	1.000	0.452	124711.1	70868.0	12	Historic
Atlantic North	Pstrobus	NNT	0.478	0.500	0.000	1.000	0.464	127974.1	61184.3	13	Historic
Atlantic North	Rpseudoacacia	NNT	0.484	0.500	0.000	1.000	0.451	124421.1	60275.4	14	Historic
Atlantic North	Qpubescens	Native	0.490	0.475	0.010	0.955	0.439	121098.1	59307.9	15	Historic
Atlantic North	Qpetrea	Native	0.426	0.216	0.021	0.950	0.427	117757.7	50153.8	16	Historic
Atlantic North	Pnigra	Native	0.364	0.338	0.011	0.858	0.381	105204.8	38262.6	17	Historic
Atlantic North	Jnigra	NNT	0.386	0.400	0.000	1.000	0.219	60587.0	23396.5	18	Historic
Atlantic North	Pradiata	NNT	0.248	0.100	0.000	1.000	0.201	55463.2	13752.5	19	Historic
Atlantic North	Aalba	Native	0.237	0.094	0.013	0.964	0.196	54098.0	12844.3	20	Historic
Atlantic North	Fpennsylvanica	NNT	0.191	0.100	0.000	1.000	0.063	17295.5	3296.4	21	Historic
Atlantic North	Phalepensis	Native	0.005	0.004	0.004	0.102	0.000	0.0	0.0	22	Historic
Atlantic North	Qilex	Native	0.016	0.009	0.006	0.317	0.000	0.0	0.0	23	Historic
Atlantic North	Ppinea	Native								24	Historic
Atlantic North	Qsuber	Native								25	Historic
Black Sea	Qpubescens	Native	0.885	0.919	0.271	0.972	0.973	53503.7	47355.4	1	Historic
Black Sea	Pnigra	Native	0.817	0.887	0.185	0.976	0.943	51832.9	42321.7	2	Historic
Black Sea	Jnigra	NNT	0.665	0.700	0.000	1.000	0.725	39855.0	26499.9	3	Historic
Black Sea	Qilex	Native	0.604	0.624	0.009	0.976	0.548	30124.9	18209.2	4	Historic
Black Sea	Rpseudoacacia	NNT	0.385	0.300	0.000	1.000	0.162	8905.0	3430.2	5	Historic
Black Sea	Qsuber	Native	0.230	0.160	0.004	0.930	0.156	8553.3	1970.7	6	Historic
Black Sea	Fpennsylvanica	NNT	0.258	0.200	0.000	1.000	0.109	5981.9	1541.6	7	Historic
Black Sea	Phalepensis	Native	0.207	0.115	0.004	0.952	0.049	2676.9	554.4	8	Historic
Black Sea	Ppinea	Native	0.196	0.164	0.001	0.794	0.036	1971.0	385.4	9	Historic
Black Sea	Pradiata	NNT	0.094	0.000	0.000	0.700	0.028	1513.5	141.7	10	Historic
Black Sea	Qpetrea	Native	0.185	0.182	0.022	0.612	0.002	111.7	20.7	11	Historic
Black Sea	Qrubra	NNT	0.060	0.000	0.000	0.700	0.001	61.9	3.7	12	Historic
Black Sea	Pmenziesii	NNT	0.044	0.000	0.000	0.600	0.000	10.0	0.4	13	Historic
Black Sea	Tplicata	NNT	0.041	0.000	0.000	0.500	0.000	2.0	0.1	14	Historic
Black Sea	Aalba	Native	0.068	0.060	0.014	0.407	0.000	0.0	0.0	15	Historic
Black Sea	Agrandis	NNT	0.020	0.000	0.000	0.500	0.000	0.0	0.0	16	Historic
Black Sea	Fsylvatica	Native	0.101	0.092	0.023	0.388	0.000	0.0	0.0	17	Historic
Black Sea	Ldecidua	Native	0.026	0.023	0.010	0.215	0.000	0.0	0.0	18	Historic
Black Sea	Pabies	Native	0.021	0.015	0.012	0.177	0.000	0.0	0.0	19	Historic
Black Sea	Pcontorta	NNT	0.002	0.000	0.000	0.200	0.000	0.0	0.0	20	Historic
Black Sea	Ppungens	NNT	0.040	0.000	0.000	0.500	0.000	0.0	0.0	21	Historic
Black Sea	Psitchensis	NNT	0.005	0.000	0.000	0.300	0.000	0.0	0.0	22	Historic
Black Sea	Pstrobus	NNT	0.070	0.000	0.000	0.400	0.000	0.0	0.0	23	Historic
Black Sea	Psylvestris	Native	0.151	0.133	0.017	0.609	0.000	0.0	0.0	24	Historic
Black Sea	Qrobur	Native	0.147	0.129	0.014	0.521	0.000	0.0	0.0	25	Historic
Boreal	Psylvestris	Native	0.649	0.822	0.019	0.976	0.607	884304.9	574223.2	1	Historic
Boreal	Pabies	Native	0.613	0.755	0.014	0.982	0.564	820556.7	502670.7	2	Historic
Boreal	Pcontorta	NNT	0.283	0.200	0.000	1.000	0.125	182185.7	51616.3	3	Historic
Boreal	Ldecidua	Native	0.042	0.015	0.010	0.752	0.029	42588.7	1805.8	4	Historic
Boreal	Ppungens	NNT	0.050	0.000	0.000	1.000	0.010	14708.9	739.1	5	Historic
Boreal	Pnigra	Native	0.081	0.012	0.010	0.565	0.006	8881.8	716.0	6	Historic
Boreal	Qrobur	Native	0.030	0.013	0.012	0.811	0.005	6601.2	197.8	7	Historic
Boreal	Tplicata	NNT	0.019	0.000	0.000	0.800	0.007	10171.6	192.3	8	Historic
Boreal	Fsylvatica	Native	0.032	0.017	0.012	0.884	0.003	4820.0	155.9	9	Historic
Boreal	Pstrobus	NNT	0.013	0.000	0.000	0.900	0.003	4860.7	61.9	10	Historic
Boreal	Aalba	Native	0.030	0.014	0.013	0.720	0.001	1529.6	45.6	11	Historic
Boreal	Psitchensis	NNT	0.008	0.000	0.000	0.800	0.002	3203.1	24.1	12	Historic
Boreal	Pmenziesii	NNT	0.008	0.000	0.000	0.900	0.001	1940.1	16.3	13	Historic
Boreal	Agrandis	NNT	0.008	0.000	0.000	0.900	0.001	1087.4	9.2	14	Historic
Boreal	Qrubra	NNT	0.006	0.000	0.000	0.900	0.001	1145.3	6.7	15	Historic
Boreal	Rpseudoacacia	NNT	0.004	0.000	0.000	0.700	0.000	70.6	0.3	16	Historic
Boreal	Qpetrea	Native	0.023	0.016	0.015	0.564	0.000	3.0	0.1	17	Historic
Boreal	Fpennsylvanica	NNT	0.002	0.000	0.000	0.300	0.000	0.0	0.0	18	Historic
Boreal	Jnigra	NNT	0.011	0.000	0.000	0.500	0.000	0.0	0.0	19	Historic
Boreal	Pradiata	NNT	0.000	0.000	0.000	0.200	0.000	0.0	0.0	20	Historic
Boreal	Qilex	Native	0.016	0.017	0.008	0.028	0.000	0.0	0.0	21	Historic
Boreal	Qpubescens	Native	0.016	0.011	0.010	0.330	0.000	0.0	0.0	22	Historic
Boreal	Phalepensis	Native								23	Historic
Boreal	Ppinea	Native								24	Historic
Boreal	Qsuber	Native								25	Historic
Carpathians	Aalba	Native	0.812	0.855	0.056	0.991	0.917	79209.4	64296.9	1	Historic
Carpathians	Pabies	Native	0.773	0.868	0.030	0.982	0.791	68367.2	52868.8	2	Historic
Carpathians	Ldecidua	Native	0.581	0.588	0.069	0.980	0.877	75765.8	44026.0	3	Historic
Carpathians	Fsylvatica	Native	0.710	0.769	0.064	0.953	0.676	58441.8	41505.6	4	Historic
Carpathians	Ppungens	NNT	0.603	0.600	0.000	1.000	0.604	52202.1	31478.0	5	Historic
Carpathians	Psylvestris	Native	0.524	0.505	0.044	0.971	0.294	25398.5	13296.2	6	Historic
Carpathians	Qpetrea	Native	0.234	0.163	0.033	0.883	0.092	7955.4	1863.0	7	Historic
Carpathians	Jnigra	NNT	0.226	0.200	0.000	1.000	0.093	7994.8	1808.9	8	Historic
Carpathians	Pstrobus	NNT	0.103	0.100	0.000	0.900	0.019	1615.9	167.1	9	Historic
Carpathians	Pmenziesii	NNT	0.098	0.100	0.000	0.900	0.011	977.4	95.9	10	Historic
Carpathians	Qpubescens	Native	0.054	0.025	0.010	0.738	0.005	413.5	22.4	11	Historic
Carpathians	Qrubra	NNT	0.032	0.000	0.000	0.900	0.004	366.1	11.9	12	Historic
Carpathians	Qrobur	Native	0.103	0.078	0.013	0.652	0.001	109.9	11.3	13	Historic
Carpathians	Rpseudoacacia	NNT	0.075	0.000	0.000	0.900	0.001	124.1	9.3	14	Historic
Carpathians	Agrandis	NNT	0.023	0.000	0.000	0.800	0.000	16.1	0.4	15	Historic
Carpathians	Fpennsylvanica	NNT	0.007	0.000	0.000	0.700	0.000	13.1	0.1	16	Historic
Carpathians	Pcontorta	NNT	0.108	0.100	0.000	0.600	0.000	0.0	0.0	17	Historic
Carpathians	Pnigra	Native	0.024	0.015	0.010	0.405	0.000	0.0	0.0	18	Historic
Carpathians	Pradiata	NNT	0.000	0.000	0.000	0.100	0.000	0.0	0.0	19	Historic
Carpathians	Psitchensis	NNT	0.003	0.000	0.000	0.200	0.000	0.0	0.0	20	Historic
Carpathians	Qilex	Native	0.006	0.006	0.006	0.006	0.000	0.0	0.0	21	Historic
Carpathians	Tplicata	NNT	0.013	0.000	0.000	0.300	0.000	0.0	0.0	22	Historic
Carpathians	Phalepensis	Native					0.000	0.0		23	Historic
Carpathians	Ppinea	Native					0.000	0.0		24	Historic
Carpathians	Qsuber	Native					0.000	0.0		25	Historic
Continental	Psylvestris	Native	0.697	0.956	0.017	0.977	0.662	926919.9	646203.7	1	Historic
Continental	Ldecidua	Native	0.599	0.712	0.010	0.981	0.747	1046876.0	627204.6	2	Historic
Continental	Pabies	Native	0.642	0.867	0.012	0.982	0.631	884135.4	567921.5	3	Historic
Continental	Qrobur	Native	0.573	0.740	0.012	0.970	0.567	794905.7	455348.8	4	Historic
Continental	Qpetrea	Native	0.554	0.589	0.016	0.961	0.557	780129.9	431804.5	5	Historic
Continental	Fsylvatica	Native	0.572	0.618	0.016	0.974	0.473	662939.1	378962.0	6	Historic
Continental	Jnigra	NNT	0.481	0.500	0.000	1.000	0.446	624460.4	300136.2	7	Historic
Continental	Ppungens	NNT	0.461	0.500	0.000	1.000	0.432	605894.3	279488.1	8	Historic
Continental	Aalba	Native	0.448	0.369	0.013	0.992	0.423	592568.0	265289.0	9	Historic
Continental	Pstrobus	NNT	0.458	0.400	0.000	1.000	0.410	574736.9	263047.7	10	Historic
Continental	Qpubescens	Native	0.418	0.339	0.010	0.980	0.382	535423.2	223707.7	11	Historic
Continental	Qrubra	NNT	0.425	0.300	0.000	1.000	0.363	508081.6	216049.1	12	Historic
Continental	Pmenziesii	NNT	0.383	0.200	0.000	1.000	0.350	490664.5	188130.9	13	Historic
Continental	Rpseudoacacia	NNT	0.428	0.300	0.000	1.000	0.311	435358.4	186188.0	14	Historic
Continental	Pnigra	Native	0.270	0.204	0.010	0.967	0.255	357428.8	96467.5	15	Historic
Continental	Fpennsylvanica	NNT	0.301	0.200	0.000	1.000	0.210	293775.1	88331.8	16	Historic
Continental	Agrandis	NNT	0.272	0.200	0.000	1.000	0.151	211354.8	57477.5	17	Historic
Continental	Tplicata	NNT	0.167	0.100	0.000	1.000	0.127	178505.6	29895.5	18	Historic
Continental	Psitchensis	NNT	0.073	0.000	0.000	1.000	0.052	73476.0	5374.2	19	Historic
Continental	Pcontorta	NNT	0.040	0.000	0.000	1.000	0.001	1565.0	63.0	20	Historic
Continental	Pradiata	NNT	0.019	0.000	0.000	0.500	0.000	461.6	8.8	21	Historic
Continental	Phalepensis	Native	0.005	0.004	0.004	0.041	0.000	0.0	0.0	22	Historic
Continental	Qilex	Native	0.013	0.008	0.006	0.368	0.000	0.0	0.0	23	Historic
Continental	Qsuber	Native	0.004	0.004	0.004	0.004	0.000	0.0	0.0	24	Historic
Continental	Ppinea	Native					0.000	0.0		25	Historic
Eastern Mountains	Pnigra	Native	0.815	0.817	0.763	0.863	1.000	126533.8	103074.8	1	Historic
Eastern Mountains	Pabies	Native	0.430	0.423	0.013	0.786	0.310	39207.7	16861.5	2	Historic
Eastern Mountains	Psylvestris	Native	0.348	0.327	0.017	0.732	0.047	5940.6	2064.8	3	Historic
Eastern Mountains	Aalba	Native	0.145	0.064	0.026	0.408	0.000	0.0	0.0	4	Historic
Eastern Mountains	Agrandis	NNT	0.000	0.000	0.000	0.100	0.000	0.0	0.0	5	Historic
Eastern Mountains	Fpennsylvanica	NNT	0.004	0.000	0.000	0.200	0.000	0.0	0.0	6	Historic
Eastern Mountains	Fsylvatica	Native	0.064	0.052	0.020	0.126	0.000	0.0	0.0	7	Historic
Eastern Mountains	Jnigra	NNT	0.004	0.000	0.000	0.200	0.000	0.0	0.0	8	Historic
Eastern Mountains	Ldecidua	Native	0.090	0.069	0.010	0.300	0.000	0.0	0.0	9	Historic
Eastern Mountains	Pcontorta	NNT	0.040	0.000	0.000	0.100	0.000	0.0	0.0	10	Historic
Eastern Mountains	Pmenziesii	NNT	0.000	0.000	0.000	0.100	0.000	0.0	0.0	11	Historic
Eastern Mountains	Ppungens	NNT	0.069	0.100	0.000	0.200	0.000	0.0	0.0	12	Historic
Eastern Mountains	Pradiata	NNT	0.000	0.000	0.000	0.100	0.000	0.0	0.0	13	Historic
Eastern Mountains	Psitchensis	NNT	0.000	0.000	0.000	0.000	0.000	0.0	0.0	14	Historic
Eastern Mountains	Pstrobus	NNT	0.002	0.000	0.000	0.100	0.000	0.0	0.0	15	Historic
Eastern Mountains	Qpetrea	Native	0.028	0.024	0.016	0.059	0.000	0.0	0.0	16	Historic
Eastern Mountains	Qpubescens	Native	0.091	0.093	0.071	0.111	0.000	0.0	0.0	17	Historic
Eastern Mountains	Qrobur	Native	0.013	0.013	0.012	0.020	0.000	0.0	0.0	18	Historic
Eastern Mountains	Qrubra	NNT	0.000	0.000	0.000	0.000	0.000	0.0	0.0	19	Historic
Eastern Mountains	Rpseudoacacia	NNT	0.001	0.000	0.000	0.100	0.000	0.0	0.0	20	Historic
Eastern Mountains	Tplicata	NNT	0.001	0.000	0.000	0.100	0.000	0.0	0.0	21	Historic
Eastern Mountains	Phalepensis	Native					0.000	0.0		22	Historic
Eastern Mountains	Ppinea	Native					0.000	0.0		23	Historic
Eastern Mountains	Qilex	Native					0.000	0.0		24	Historic
Eastern Mountains	Qsuber	Native					0.000	0.0		25	Historic
Lusitanian	Qrobur	Native	0.837	0.951	0.052	0.979	0.872	177395.9	148470.9	1	Historic
Lusitanian	Jnigra	NNT	0.782	0.800	0.100	1.000	0.896	182240.3	142448.0	2	Historic
Lusitanian	Psylvestris	Native	0.800	0.877	0.024	0.977	0.766	155896.6	124642.9	3	Historic
Lusitanian	Pradiata	NNT	0.713	0.800	0.000	1.000	0.781	158857.4	113204.7	4	Historic
Lusitanian	Rpseudoacacia	NNT	0.723	0.800	0.000	1.000	0.686	139509.7	100881.0	5	Historic
Lusitanian	Qpubescens	Native	0.579	0.669	0.011	0.974	0.594	120830.3	69960.3	6	Historic
Lusitanian	Qpetrea	Native	0.589	0.707	0.024	0.959	0.580	117995.9	69534.0	7	Historic
Lusitanian	Pmenziesii	NNT	0.563	0.600	0.000	1.000	0.526	107115.2	60272.4	8	Historic
Lusitanian	Fsylvatica	Native	0.578	0.632	0.034	0.970	0.481	97933.5	56618.2	9	Historic
Lusitanian	Tplicata	NNT	0.518	0.500	0.000	1.000	0.533	108459.7	56235.6	10	Historic
Lusitanian	Qsuber	Native	0.484	0.444	0.004	0.990	0.465	94538.7	45723.0	11	Historic
Lusitanian	Qilex	Native	0.523	0.519	0.017	0.979	0.417	84803.0	44310.7	12	Historic
Lusitanian	Qrubra	NNT	0.502	0.500	0.000	1.000	0.434	88224.3	44281.7	13	Historic
Lusitanian	Ppinea	Native	0.380	0.438	0.007	0.880	0.366	74371.0	28253.1	14	Historic
Lusitanian	Pnigra	Native	0.378	0.252	0.011	0.980	0.337	68571.0	25903.7	15	Historic
Lusitanian	Agrandis	NNT	0.429	0.400	0.000	1.000	0.242	49291.0	21121.9	16	Historic
Lusitanian	Aalba	Native	0.316	0.200	0.022	0.986	0.291	59214.8	18707.6	17	Historic
Lusitanian	Pstrobus	NNT	0.367	0.300	0.000	1.000	0.203	41244.1	15147.7	18	Historic
Lusitanian	Psitchensis	NNT	0.296	0.200	0.000	1.000	0.213	43417.5	12861.7	19	Historic
Lusitanian	Ldecidua	Native	0.205	0.177	0.009	0.806	0.281	57106.5	11715.8	20	Historic
Lusitanian	Fpennsylvanica	NNT	0.381	0.400	0.000	0.900	0.138	28083.2	10688.9	21	Historic
Lusitanian	Ppungens	NNT	0.242	0.200	0.000	1.000	0.066	13397.1	3246.8	22	Historic
Lusitanian	Pabies	Native	0.185	0.102	0.013	0.979	0.070	14168.2	2627.8	23	Historic
Lusitanian	Pcontorta	NNT	0.070	0.000	0.000	1.000	0.025	4990.5	348.5	24	Historic
Lusitanian	Phalepensis	Native	0.083	0.021	0.005	0.928	0.006	1304.7	107.8	25	Historic
Med. Mountains	Pnigra	Native	0.820	0.876	0.050	0.984	0.968	262663.5	215454.6	1	Historic
Med. Mountains	Qpubescens	Native	0.817	0.908	0.027	0.984	0.910	246802.3	201720.3	2	Historic
Med. Mountains	Jnigra	NNT	0.694	0.800	0.000	1.000	0.784	212615.9	147585.9	3	Historic
Med. Mountains	Psylvestris	Native	0.639	0.734	0.017	0.977	0.567	153775.8	98308.0	4	Historic
Med. Mountains	Qilex	Native	0.557	0.615	0.006	0.985	0.544	147663.4	82212.9	5	Historic
Med. Mountains	Aalba	Native	0.513	0.562	0.014	0.992	0.536	145456.1	74676.8	6	Historic
Med. Mountains	Fsylvatica	Native	0.557	0.637	0.017	0.974	0.491	133137.0	74110.9	7	Historic
Med. Mountains	Ppinea	Native	0.526	0.592	0.002	0.983	0.519	140748.2	74071.7	8	Historic
Med. Mountains	Qpetrea	Native	0.530	0.558	0.021	0.967	0.506	137351.1	72757.3	9	Historic
Med. Mountains	Rpseudoacacia	NNT	0.551	0.600	0.000	1.000	0.438	118755.0	65410.5	10	Historic
Med. Mountains	Ldecidua	Native	0.428	0.398	0.009	0.981	0.553	150099.8	64270.4	11	Historic
Med. Mountains	Qrobur	Native	0.451	0.446	0.012	0.972	0.373	101242.1	45702.1	12	Historic
Med. Mountains	Phalepensis	Native	0.459	0.494	0.004	0.984	0.314	85236.5	39086.2	13	Historic
Med. Mountains	Pstrobus	NNT	0.375	0.300	0.000	1.000	0.311	84293.2	31612.0	14	Historic
Med. Mountains	Pmenziesii	NNT	0.384	0.300	0.000	1.000	0.301	81640.3	31346.8	15	Historic
Med. Mountains	Pabies	Native	0.362	0.234	0.012	0.982	0.285	77230.6	27930.5	16	Historic
Med. Mountains	Tplicata	NNT	0.290	0.200	0.000	1.000	0.264	71590.9	20791.5	17	Historic
Med. Mountains	Qrubra	NNT	0.308	0.200	0.000	1.000	0.226	61279.2	18850.6	18	Historic
Med. Mountains	Agrandis	NNT	0.312	0.200	0.000	1.000	0.201	54515.1	16995.9	19	Historic
Med. Mountains	Ppungens	NNT	0.294	0.200	0.000	1.000	0.178	48300.1	14222.7	20	Historic
Med. Mountains	Qsuber	Native	0.204	0.058	0.004	0.985	0.169	45787.4	9321.0	21	Historic
Med. Mountains	Pradiata	NNT	0.185	0.100	0.000	1.000	0.109	29495.8	5463.2	22	Historic
Med. Mountains	Fpennsylvanica	NNT	0.280	0.200	0.000	1.000	0.070	18963.7	5308.5	23	Historic
Med. Mountains	Psitchensis	NNT	0.154	0.100	0.000	0.900	0.123	33380.0	5139.9	24	Historic
Med. Mountains	Pcontorta	NNT	0.056	0.000	0.000	0.500	0.000	0.0	0.0	25	Historic
Med. North	Pnigra	Native	0.793	0.859	0.018	0.984	0.931	452522.5	358717.3	1	Historic
Med. North	Qilex	Native	0.819	0.903	0.013	0.985	0.874	424391.9	347554.7	2	Historic
Med. North	Qpubescens	Native	0.691	0.846	0.014	0.984	0.707	343341.9	237402.5	3	Historic
Med. North	Ppinea	Native	0.673	0.763	0.002	0.985	0.692	336341.2	226240.1	4	Historic
Med. North	Jnigra	NNT	0.620	0.700	0.000	1.000	0.674	327223.5	202921.6	5	Historic
Med. North	Phalepensis	Native	0.610	0.723	0.004	0.986	0.564	274215.1	167296.5	6	Historic
Med. North	Qsuber	Native	0.478	0.434	0.004	0.990	0.467	227043.0	108463.5	7	Historic
Med. North	Pradiata	NNT	0.396	0.400	0.000	1.000	0.430	209016.3	82802.3	8	Historic
Med. North	Rpseudoacacia	NNT	0.443	0.400	0.000	1.000	0.296	143819.4	63675.8	9	Historic
Med. North	Psylvestris	Native	0.330	0.232	0.017	0.977	0.201	97519.3	32141.9	10	Historic
Med. North	Qpetrea	Native	0.198	0.061	0.021	0.964	0.136	66087.3	13055.8	11	Historic
Med. North	Qrobur	Native	0.206	0.095	0.014	0.974	0.111	53754.8	11086.1	12	Historic
Med. North	Pmenziesii	NNT	0.160	0.100	0.000	1.000	0.093	45345.0	7266.1	13	Historic
Med. North	Aalba	Native	0.132	0.035	0.014	0.991	0.088	42524.0	5604.4	14	Historic
Med. North	Fsylvatica	Native	0.159	0.058	0.016	0.973	0.072	34850.6	5556.8	15	Historic
Med. North	Tplicata	NNT	0.111	0.000	0.000	1.000	0.060	29236.7	3255.7	16	Historic
Med. North	Pstrobus	NNT	0.109	0.100	0.000	1.000	0.041	20065.0	2185.1	17	Historic
Med. North	Ldecidua	Native	0.066	0.015	0.008	0.980	0.061	29718.8	1969.8	18	Historic
Med. North	Fpennsylvanica	NNT	0.187	0.200	0.000	0.900	0.021	10211.3	1909.5	19	Historic
Med. North	Agrandis	NNT	0.098	0.000	0.000	1.000	0.039	19121.2	1873.4	20	Historic
Med. North	Qrubra	NNT	0.088	0.000	0.000	1.000	0.035	17063.7	1505.9	21	Historic
Med. North	Ppungens	NNT	0.068	0.000	0.000	0.900	0.009	4238.1	288.8	22	Historic
Med. North	Psitchensis	NNT	0.033	0.000	0.000	0.900	0.013	6281.9	205.1	23	Historic
Med. North	Pabies	Native	0.042	0.014	0.012	0.981	0.007	3262.4	135.8	24	Historic
Med. North	Pcontorta	NNT	0.005	0.000	0.000	0.500	0.000	0.0	0.0	25	Historic
Med. South	Ppinea	Native	0.801	0.939	0.001	0.989	0.814	360540.1	288723.5	1	Historic
Med. South	Qilex	Native	0.758	0.903	0.006	0.985	0.793	351223.7	266245.0	2	Historic
Med. South	Qsuber	Native	0.729	0.840	0.005	0.990	0.793	351388.3	255988.9	3	Historic
Med. South	Pnigra	Native	0.608	0.618	0.016	0.984	0.685	303368.7	184508.4	4	Historic
Med. South	Phalepensis	Native	0.555	0.550	0.005	0.987	0.403	178324.7	98971.9	5	Historic
Med. South	Pradiata	NNT	0.443	0.400	0.000	1.000	0.477	211395.5	93742.9	6	Historic
Med. South	Jnigra	NNT	0.379	0.300	0.000	1.000	0.303	134265.0	50883.6	7	Historic
Med. South	Qpubescens	Native	0.395	0.316	0.012	0.982	0.268	118666.4	46924.6	8	Historic
Med. South	Rpseudoacacia	NNT	0.204	0.100	0.000	1.000	0.098	43313.6	8818.2	9	Historic
Med. South	Fpennsylvanica	NNT	0.110	0.100	0.000	0.800	0.006	2744.1	301.2	10	Historic
Med. South	Psylvestris	Native	0.060	0.020	0.017	0.960	0.008	3678.1	221.9	11	Historic
Med. South	Qpetrea	Native	0.045	0.023	0.018	0.949	0.005	2321.3	104.9	12	Historic
Med. South	Qrobur	Native	0.042	0.016	0.013	0.952	0.002	983.1	41.4	13	Historic
Med. South	Pmenziesii	NNT	0.023	0.000	0.000	0.900	0.003	1338.9	30.2	14	Historic
Med. South	Tplicata	NNT	0.062	0.100	0.000	0.800	0.001	360.6	22.3	15	Historic
Med. South	Aalba	Native	0.025	0.018	0.014	0.746	0.000	148.4	3.8	16	Historic
Med. South	Fsylvatica	Native	0.028	0.020	0.016	0.815	0.000	98.0	2.8	17	Historic
Med. South	Qrubra	NNT	0.017	0.000	0.000	0.800	0.000	137.9	2.3	18	Historic
Med. South	Ldecidua	Native	0.013	0.010	0.008	0.580	0.000	151.0	1.9	19	Historic
Med. South	Pstrobus	NNT	0.008	0.000	0.000	0.700	0.000	53.0	0.4	20	Historic
Med. South	Agrandis	NNT	0.005	0.000	0.000	0.800	0.000	45.1	0.2	21	Historic
Med. South	Psitchensis	NNT	0.001	0.000	0.000	0.700	0.000	21.2	0.0	22	Historic
Med. South	Pabies	Native	0.014	0.013	0.012	0.281	0.000	0.0	0.0	23	Historic
Med. South	Pcontorta	NNT	0.000	0.000	0.000	0.300	0.000	0.0	0.0	24	Historic
Med. South	Ppungens	NNT	0.022	0.000	0.000	0.500	0.000	0.0	0.0	25	Historic
Nemoral	Psylvestris	Native	0.484	0.336	0.017	0.977	0.417	417052.6	201698.3	1	Historic
Nemoral	Pabies	Native	0.463	0.280	0.013	0.982	0.400	399127.0	184888.0	2	Historic
Nemoral	Qrobur	Native	0.277	0.084	0.013	0.956	0.253	252274.9	69772.2	3	Historic
Nemoral	Ldecidua	Native	0.141	0.051	0.010	0.867	0.184	183794.4	25949.8	4	Historic
Nemoral	Ppungens	NNT	0.121	0.100	0.000	1.000	0.039	38601.8	4653.4	5	Historic
Nemoral	Pnigra	Native	0.103	0.034	0.010	0.958	0.041	41453.4	4257.2	6	Historic
Nemoral	Fsylvatica	Native	0.129	0.064	0.014	0.880	0.024	23832.4	3076.0	7	Historic
Nemoral	Pstrobus	NNT	0.095	0.000	0.000	1.000	0.024	23778.9	2259.7	8	Historic
Nemoral	Agrandis	NNT	0.091	0.000	0.000	1.000	0.013	12678.9	1159.8	9	Historic
Nemoral	Tplicata	NNT	0.069	0.000	0.000	1.000	0.015	14658.6	1005.8	10	Historic
Nemoral	Qrubra	NNT	0.059	0.000	0.000	0.900	0.009	9047.9	531.3	11	Historic
Nemoral	Pmenziesii	NNT	0.038	0.000	0.000	1.000	0.004	4263.4	163.6	12	Historic
Nemoral	Jnigra	NNT	0.070	0.000	0.000	0.700	0.001	1494.2	104.1	13	Historic
Nemoral	Qpubescens	Native	0.046	0.015	0.010	0.718	0.002	2080.5	94.9	14	Historic
Nemoral	Psitchensis	NNT	0.024	0.000	0.000	1.000	0.002	1517.7	36.4	15	Historic
Nemoral	Pcontorta	NNT	0.039	0.000	0.000	0.900	0.001	553.8	21.8	16	Historic
Nemoral	Qpetrea	Native	0.095	0.055	0.015	0.634	0.000	215.2	20.4	17	Historic
Nemoral	Rpseudoacacia	NNT	0.020	0.000	0.000	1.000	0.001	565.0	11.4	18	Historic
Nemoral	Pradiata	NNT	0.008	0.000	0.000	0.600	0.000	266.2	2.2	19	Historic
Nemoral	Fpennsylvanica	NNT	0.018	0.000	0.000	0.700	0.000	96.9	1.7	20	Historic
Nemoral	Aalba	Native	0.049	0.025	0.013	0.546	0.000	13.3	0.6	21	Historic
Nemoral	Qilex	Native	0.017	0.008	0.006	0.099	0.000	0.0	0.0	22	Historic
Nemoral	Phalepensis	Native					0.000	0.0		23	Historic
Nemoral	Ppinea	Native					0.000	0.0		24	Historic
Nemoral	Qsuber	Native					0.000	0.0		25	Historic
Pannonian	Jnigra	NNT	0.654	0.700	0.000	1.000	0.688	267078.6	174688.1	1	Historic
Pannonian	Rpseudoacacia	NNT	0.616	0.700	0.000	1.000	0.531	206288.3	127102.6	2	Historic
Pannonian	Qpubescens	Native	0.564	0.618	0.016	0.949	0.573	222418.7	125520.7	3	Historic
Pannonian	Fpennsylvanica	NNT	0.560	0.500	0.000	1.000	0.455	176725.0	98934.1	4	Historic
Pannonian	Qpetrea	Native	0.511	0.549	0.022	0.956	0.499	193694.0	98927.5	5	Historic
Pannonian	Qrobur	Native	0.408	0.369	0.013	0.916	0.282	109457.0	44629.1	6	Historic
Pannonian	Qrubra	NNT	0.290	0.200	0.000	1.000	0.209	81164.9	23541.5	7	Historic
Pannonian	Ldecidua	Native	0.196	0.091	0.011	0.971	0.209	81047.2	15916.6	8	Historic
Pannonian	Psylvestris	Native	0.282	0.217	0.017	0.958	0.135	52366.6	14770.6	9	Historic
Pannonian	Pnigra	Native	0.174	0.087	0.011	0.879	0.111	43152.9	7493.9	10	Historic
Pannonian	Fsylvatica	Native	0.256	0.198	0.018	0.931	0.061	23540.8	6036.7	11	Historic
Pannonian	Aalba	Native	0.114	0.054	0.013	0.975	0.050	19527.1	2220.4	12	Historic
Pannonian	Pstrobus	NNT	0.152	0.100	0.000	0.800	0.019	7309.4	1114.7	13	Historic
Pannonian	Pabies	Native	0.104	0.023	0.012	0.973	0.027	10389.4	1078.4	14	Historic
Pannonian	Ppungens	NNT	0.071	0.000	0.000	0.800	0.008	3009.3	214.0	15	Historic
Pannonian	Pmenziesii	NNT	0.071	0.000	0.000	0.900	0.008	2938.7	207.7	16	Historic
Pannonian	Agrandis	NNT	0.016	0.000	0.000	0.400	0.000	0.0	0.0	17	Historic
Pannonian	Pcontorta	NNT	0.005	0.000	0.000	0.300	0.000	0.0	0.0	18	Historic
Pannonian	Phalepensis	Native	0.020	0.005	0.004	0.313	0.000	0.0	0.0	19	Historic
Pannonian	Ppinea	Native	0.064	0.042	0.005	0.176	0.000	0.0	0.0	20	Historic
Pannonian	Pradiata	NNT	0.003	0.000	0.000	0.100	0.000	0.0	0.0	21	Historic
Pannonian	Psitchensis	NNT	0.001	0.000	0.000	0.100	0.000	0.0	0.0	22	Historic
Pannonian	Qilex	Native	0.144	0.014	0.006	0.452	0.000	0.0	0.0	23	Historic
Pannonian	Qsuber	Native	0.098	0.089	0.004	0.313	0.000	0.0	0.0	24	Historic
Pannonian	Tplicata	NNT	0.019	0.000	0.000	0.400	0.000	0.0	0.0	25	Historic
Pyrenes	Psylvestris	Native	0.954	0.970	0.293	0.977	0.991	40306.1	38460.5	1	Historic
Pyrenes	Fsylvatica	Native	0.834	0.918	0.113	0.974	0.842	34216.2	28547.4	2	Historic
Pyrenes	Qpetrea	Native	0.775	0.888	0.064	0.965	0.834	33911.3	26296.4	3	Historic
Pyrenes	Qpubescens	Native	0.751	0.864	0.030	0.974	0.802	32612.3	24476.9	4	Historic
Pyrenes	Qrobur	Native	0.730	0.778	0.019	0.979	0.775	31491.3	22987.3	5	Historic
Pyrenes	Pnigra	Native	0.699	0.824	0.011	0.978	0.793	32227.2	22534.9	6	Historic
Pyrenes	Jnigra	NNT	0.654	0.700	0.100	1.000	0.702	28532.3	18653.4	7	Historic
Pyrenes	Tplicata	NNT	0.602	0.700	0.000	1.000	0.734	29861.6	17986.2	8	Historic
Pyrenes	Pmenziesii	NNT	0.565	0.600	0.000	1.000	0.589	23950.2	13527.8	9	Historic
Pyrenes	Qilex	Native	0.575	0.648	0.007	0.967	0.565	22990.0	13214.5	10	Historic
Pyrenes	Ldecidua	Native	0.463	0.410	0.023	0.974	0.668	27160.6	12572.2	11	Historic
Pyrenes	Agrandis	NNT	0.594	0.700	0.000	1.000	0.503	20463.3	12147.6	12	Historic
Pyrenes	Rpseudoacacia	NNT	0.586	0.600	0.000	1.000	0.493	20035.5	11749.0	13	Historic
Pyrenes	Aalba	Native	0.524	0.435	0.030	0.991	0.470	19119.9	10023.4	14	Historic
Pyrenes	Psitchensis	NNT	0.445	0.400	0.000	1.000	0.462	18786.8	8366.8	15	Historic
Pyrenes	Pabies	Native	0.506	0.470	0.015	0.982	0.366	14867.6	7521.4	16	Historic
Pyrenes	Qrubra	NNT	0.428	0.400	0.000	1.000	0.346	14063.1	6016.2	17	Historic
Pyrenes	Ppungens	NNT	0.453	0.400	0.000	1.000	0.284	11552.7	5238.3	18	Historic
Pyrenes	Pradiata	NNT	0.362	0.300	0.000	1.000	0.315	12814.5	4642.1	19	Historic
Pyrenes	Pstrobus	NNT	0.393	0.400	0.000	1.000	0.223	9047.7	3555.3	20	Historic
Pyrenes	Fpennsylvanica	NNT	0.346	0.300	0.000	0.900	0.236	9593.2	3321.5	21	Historic
Pyrenes	Pcontorta	NNT	0.209	0.200	0.000	1.000	0.055	2230.6	465.5	22	Historic
Pyrenes	Phalepensis	Native	0.256	0.229	0.004	0.957	0.038	1559.7	400.0	23	Historic
Pyrenes	Ppinea	Native	0.008	0.005	0.002	0.061	0.000	0.0	0.0	24	Historic
Pyrenes	Qsuber	Native	0.024	0.009	0.004	0.411	0.000	0.0	0.0	25	Historic
Steppic	Qpubescens	Native	0.399	0.394	0.060	0.764	0.084	40383.8	16122.1	1	Historic
Steppic	Pnigra	Native	0.322	0.294	0.063	0.844	0.102	48844.9	15751.2	2	Historic
Steppic	Fpennsylvanica	NNT	0.089	0.000	0.000	0.800	0.004	2126.3	189.0	3	Historic
Steppic	Jnigra	NNT	0.071	0.000	0.000	0.600	0.000	130.2	9.2	4	Historic
Steppic	Aalba	Native	0.015	0.014	0.013	0.028	0.000	0.0	0.0	5	Historic
Steppic	Agrandis	NNT	0.000	0.000	0.000	0.000	0.000	0.0	0.0	6	Historic
Steppic	Fsylvatica	Native	0.021	0.018	0.016	0.046	0.000	0.0	0.0	7	Historic
Steppic	Ldecidua	Native	0.012	0.012	0.010	0.020	0.000	0.0	0.0	8	Historic
Steppic	Pabies	Native	0.013	0.013	0.012	0.015	0.000	0.0	0.0	9	Historic
Steppic	Pcontorta	NNT	0.000	0.000	0.000	0.000	0.000	0.0	0.0	10	Historic
Steppic	Phalepensis	Native	0.078	0.080	0.007	0.146	0.000	0.0	0.0	11	Historic
Steppic	Pmenziesii	NNT	0.001	0.000	0.000	0.100	0.000	0.0	0.0	12	Historic
Steppic	Ppungens	NNT	0.000	0.000	0.000	0.100	0.000	0.0	0.0	13	Historic
Steppic	Pradiata	NNT	0.000	0.000	0.000	0.100	0.000	0.0	0.0	14	Historic
Steppic	Psitchensis	NNT	0.000	0.000	0.000	0.000	0.000	0.0	0.0	15	Historic
Steppic	Pstrobus	NNT	0.000	0.000	0.000	0.000	0.000	0.0	0.0	16	Historic
Steppic	Psylvestris	Native	0.017	0.017	0.017	0.068	0.000	0.0	0.0	17	Historic
Steppic	Qilex	Native	0.124	0.121	0.111	0.147	0.000	0.0	0.0	18	Historic
Steppic	Qpetrea	Native	0.020	0.018	0.016	0.049	0.000	0.0	0.0	19	Historic
Steppic	Qrobur	Native	0.024	0.021	0.014	0.086	0.000	0.0	0.0	20	Historic
Steppic	Qrubra	NNT	0.001	0.000	0.000	0.300	0.000	0.0	0.0	21	Historic
Steppic	Qsuber	Native	0.010	0.009	0.008	0.013	0.000	0.0	0.0	22	Historic
Steppic	Rpseudoacacia	NNT	0.031	0.000	0.000	0.600	0.000	0.0	0.0	23	Historic
Steppic	Tplicata	NNT	0.001	0.000	0.000	0.100	0.000	0.0	0.0	24	Historic
Steppic	Ppinea	Native					0.000	0.0		25	Historic
Alpine North	Pabies	Native	0.930	0.960	0.189	0.974	0.984	270907.5	251994.6	1	SSP2
Alpine North	Psylvestris	Native	0.885	0.884	0.098	0.977	0.992	273102.5	241775.3	2	SSP2
Alpine North	Pcontorta	NNT	0.556	0.600	0.000	1.000	0.338	93172.9	51764.0	3	SSP2
Alpine North	Psitchensis	NNT	0.284	0.100	0.000	1.000	0.316	86915.8	24656.4	4	SSP2
Alpine North	Tplicata	NNT	0.219	0.100	0.000	1.000	0.263	72364.7	15860.1	5	SSP2
Alpine North	Pmenziesii	NNT	0.165	0.000	0.000	0.900	0.110	30362.7	5018.2	6	SSP2
Alpine North	Qrobur	Native	0.188	0.040	0.014	0.950	0.096	26417.1	4960.8	7	SSP2
Alpine North	Agrandis	NNT	0.173	0.000	0.000	1.000	0.083	22747.4	3940.0	8	SSP2
Alpine North	Ppungens	NNT	0.180	0.100	0.000	0.900	0.061	16783.3	3024.7	9	SSP2
Alpine North	Ldecidua	Native	0.123	0.089	0.014	0.766	0.084	23104.1	2832.9	10	SSP2
Alpine North	Fsylvatica	Native	0.158	0.059	0.014	0.848	0.025	6899.7	1090.5	11	SSP2
Alpine North	Pradiata	NNT	0.077	0.000	0.000	0.800	0.048	13279.3	1028.0	12	SSP2
Alpine North	Qrubra	NNT	0.077	0.000	0.000	0.900	0.037	10284.0	794.0	13	SSP2
Alpine North	Jnigra	NNT	0.126	0.100	0.000	0.800	0.013	3541.6	444.9	14	SSP2
Alpine North	Qpetrea	Native	0.104	0.029	0.015	0.774	0.008	2087.4	217.3	15	SSP2
Alpine North	Aalba	Native	0.105	0.054	0.015	0.690	0.007	2025.9	213.7	16	SSP2
Alpine North	Pstrobus	NNT	0.083	0.000	0.000	0.700	0.003	757.0	62.6	17	SSP2
Alpine North	Rpseudoacacia	NNT	0.069	0.000	0.000	0.700	0.000	1.0	0.1	18	SSP2
Alpine North	Fpennsylvanica	NNT	0.039	0.000	0.000	0.400	0.000	0.0	0.0	19	SSP2
Alpine North	Phalepensis	Native	0.007	0.004	0.004	0.166	0.000	0.0	0.0	20	SSP2
Alpine North	Pnigra	Native	0.017	0.010	0.010	0.306	0.000	0.0	0.0	21	SSP2
Alpine North	Ppinea	Native	0.002	0.001	0.001	0.120	0.000	0.0	0.0	22	SSP2
Alpine North	Qilex	Native	0.015	0.006	0.006	0.149	0.000	0.0	0.0	23	SSP2
Alpine North	Qpubescens	Native	0.017	0.010	0.010	0.356	0.000	0.0	0.0	24	SSP2
Alpine North	Qsuber	Native	0.011	0.004	0.004	0.270	0.000	0.0	0.0	25	SSP2
Alpine South	Psylvestris	Native	0.721	0.754	0.047	0.974	0.665	127317.5	91738.4	1	SSP2
Alpine South	Fsylvatica	Native	0.685	0.800	0.015	0.970	0.657	125639.1	86045.8	2	SSP2
Alpine South	Ldecidua	Native	0.532	0.548	0.012	0.974	0.787	150630.4	80161.6	3	SSP2
Alpine South	Pabies	Native	0.645	0.683	0.014	0.974	0.585	111986.6	72176.7	4	SSP2
Alpine South	Tplicata	NNT	0.545	0.600	0.000	1.000	0.634	121252.7	66128.8	5	SSP2
Alpine South	Pmenziesii	NNT	0.569	0.600	0.000	1.000	0.598	114385.1	65101.7	6	SSP2
Alpine South	Aalba	Native	0.549	0.587	0.015	0.989	0.601	115091.1	63137.2	7	SSP2
Alpine South	Jnigra	NNT	0.549	0.600	0.000	1.000	0.595	113871.4	62459.3	8	SSP2
Alpine South	Qrobur	Native	0.574	0.611	0.014	0.952	0.551	105340.4	60460.5	9	SSP2
Alpine South	Rpseudoacacia	NNT	0.586	0.700	0.000	1.000	0.530	101490.2	59521.7	10	SSP2
Alpine South	Pstrobus	NNT	0.515	0.600	0.000	1.000	0.511	97854.9	50390.4	11	SSP2
Alpine South	Agrandis	NNT	0.580	0.600	0.000	1.000	0.449	85844.4	49763.7	12	SSP2
Alpine South	Qrubra	NNT	0.510	0.500	0.000	1.000	0.493	94414.1	48155.9	13	SSP2
Alpine South	Psitchensis	NNT	0.452	0.500	0.000	1.000	0.511	97759.3	44172.7	14	SSP2
Alpine South	Ppungens	NNT	0.499	0.500	0.000	1.000	0.459	87796.9	43845.4	15	SSP2
Alpine South	Qpetrea	Native	0.419	0.414	0.015	0.922	0.318	60803.6	25505.2	16	SSP2
Alpine South	Qpubescens	Native	0.353	0.274	0.010	0.980	0.324	61992.1	21897.6	17	SSP2
Alpine South	Pnigra	Native	0.345	0.298	0.011	0.974	0.326	62396.2	21524.9	18	SSP2
Alpine South	Fpennsylvanica	NNT	0.280	0.200	0.000	1.000	0.126	24033.9	6723.7	19	SSP2
Alpine South	Pradiata	NNT	0.216	0.200	0.000	1.000	0.106	20291.2	4392.1	20	SSP2
Alpine South	Pcontorta	NNT	0.178	0.200	0.000	1.000	0.015	2831.5	503.4	21	SSP2
Alpine South	Qilex	Native	0.069	0.010	0.006	0.853	0.006	1058.5	72.8	22	SSP2
Alpine South	Phalepensis	Native	0.017	0.004	0.004	0.584	0.000	0.0	0.0	23	SSP2
Alpine South	Ppinea	Native	0.003	0.001	0.001	0.277	0.000	0.0	0.0	24	SSP2
Alpine South	Qsuber	Native	0.006	0.004	0.004	0.339	0.000	0.0	0.0	25	SSP2
Anatolian	Pnigra	Native	0.762	0.892	0.010	0.980	0.851	445075.4	339247.0	1	SSP2
Anatolian	Qpubescens	Native	0.566	0.646	0.010	0.971	0.600	313831.2	177589.1	2	SSP2
Anatolian	Jnigra	NNT	0.540	0.600	0.000	0.900	0.588	307321.5	166103.6	3	SSP2
Anatolian	Pradiata	NNT	0.470	0.500	0.000	0.900	0.562	293756.8	138051.7	4	SSP2
Anatolian	Qilex	Native	0.261	0.192	0.006	0.948	0.140	73093.3	19080.2	5	SSP2
Anatolian	Rpseudoacacia	NNT	0.322	0.300	0.000	1.000	0.022	11670.4	3755.5	6	SSP2
Anatolian	Ldecidua	Native	0.086	0.035	0.009	0.464	0.056	29495.2	2533.6	7	SSP2
Anatolian	Qrobur	Native	0.209	0.139	0.017	0.690	0.021	10958.8	2288.6	8	SSP2
Anatolian	Fpennsylvanica	NNT	0.301	0.300	0.000	0.600	0.013	6595.8	1985.8	9	SSP2
Anatolian	Qsuber	Native	0.095	0.037	0.004	0.765	0.032	16785.1	1597.4	10	SSP2
Anatolian	Phalepensis	Native	0.106	0.046	0.004	0.852	0.016	8329.4	880.4	11	SSP2
Anatolian	Ppinea	Native	0.069	0.019	0.001	0.817	0.007	3851.9	264.1	12	SSP2
Anatolian	Psylvestris	Native	0.307	0.363	0.018	0.821	0.001	482.2	148.1	13	SSP2
Anatolian	Aalba	Native	0.103	0.058	0.016	0.560	0.000	137.8	14.3	14	SSP2
Anatolian	Pabies	Native	0.089	0.036	0.014	0.830	0.000	40.2	3.6	15	SSP2
Anatolian	Qpetrea	Native	0.150	0.102	0.018	0.557	0.000	5.7	0.9	16	SSP2
Anatolian	Pcontorta	NNT	0.004	0.000	0.000	0.800	0.000	68.9	0.2	17	SSP2
Anatolian	Agrandis	NNT	0.159	0.200	0.000	0.500	0.000	0.0	0.0	18	SSP2
Anatolian	Fsylvatica	Native	0.166	0.147	0.020	0.598	0.000	0.0	0.0	19	SSP2
Anatolian	Pmenziesii	NNT	0.271	0.300	0.000	0.500	0.000	0.0	0.0	20	SSP2
Anatolian	Ppungens	NNT	0.130	0.100	0.000	0.500	0.000	0.0	0.0	21	SSP2
Anatolian	Psitchensis	NNT	0.082	0.100	0.000	0.400	0.000	0.0	0.0	22	SSP2
Anatolian	Pstrobus	NNT	0.115	0.100	0.000	0.300	0.000	0.0	0.0	23	SSP2
Anatolian	Qrubra	NNT	0.118	0.100	0.000	0.400	0.000	0.0	0.0	24	SSP2
Anatolian	Tplicata	NNT	0.135	0.100	0.000	0.400	0.000	0.0	0.0	25	SSP2
Arctic	Psylvestris	Native	0.692	0.693	0.361	0.852	0.637	35068.6	24275.2	1	SSP2
Arctic	Pabies	Native	0.674	0.642	0.064	0.972	0.589	32405.6	21833.4	2	SSP2
Arctic	Pcontorta	NNT	0.424	0.400	0.200	0.800	0.001	27.9	11.8	3	SSP2
Arctic	Ldecidua	Native	0.042	0.037	0.017	0.348	0.002	96.4	4.0	4	SSP2
Arctic	Aalba	Native	0.022	0.019	0.015	0.338	0.000	0.0	0.0	5	SSP2
Arctic	Agrandis	NNT	0.001	0.000	0.000	0.100	0.000	0.0	0.0	6	SSP2
Arctic	Fpennsylvanica	NNT	0.001	0.000	0.000	0.100	0.000	0.0	0.0	7	SSP2
Arctic	Fsylvatica	Native	0.023	0.022	0.015	0.194	0.000	0.0	0.0	8	SSP2
Arctic	Jnigra	NNT	0.022	0.000	0.000	0.200	0.000	0.0	0.0	9	SSP2
Arctic	Pmenziesii	NNT	0.000	0.000	0.000	0.100	0.000	0.0	0.0	10	SSP2
Arctic	Ppungens	NNT	0.045	0.000	0.000	0.100	0.000	0.0	0.0	11	SSP2
Arctic	Pradiata	NNT	0.000	0.000	0.000	0.100	0.000	0.0	0.0	12	SSP2
Arctic	Psitchensis	NNT	0.001	0.000	0.000	0.100	0.000	0.0	0.0	13	SSP2
Arctic	Pstrobus	NNT	0.000	0.000	0.000	0.100	0.000	0.0	0.0	14	SSP2
Arctic	Qpetrea	Native	0.026	0.025	0.015	0.204	0.000	0.0	0.0	15	SSP2
Arctic	Qrobur	Native	0.035	0.034	0.015	0.304	0.000	0.0	0.0	16	SSP2
Arctic	Qrubra	NNT	0.000	0.000	0.000	0.100	0.000	0.0	0.0	17	SSP2
Arctic	Rpseudoacacia	NNT	0.004	0.000	0.000	0.100	0.000	0.0	0.0	18	SSP2
Arctic	Tplicata	NNT	0.086	0.100	0.000	0.200	0.000	0.0	0.0	19	SSP2
Arctic	Phalepensis	Native					0.000	0.0		20	SSP2
Arctic	Pnigra	Native					0.000	0.0		21	SSP2
Arctic	Ppinea	Native					0.000	0.0		22	SSP2
Arctic	Qilex	Native					0.000	0.0		23	SSP2
Arctic	Qpubescens	Native					0.000	0.0		24	SSP2
Arctic	Qsuber	Native					0.000	0.0		25	SSP2
Atlantic Central	Qrobur	Native	0.905	0.944	0.284	0.977	0.999	530508.2	480111.0	1	SSP2
Atlantic Central	Jnigra	NNT	0.804	0.800	0.300	1.000	0.969	514574.5	413957.9	2	SSP2
Atlantic Central	Psylvestris	Native	0.789	0.821	0.363	0.969	0.875	464735.2	366656.2	3	SSP2
Atlantic Central	Rpseudoacacia	NNT	0.765	0.800	0.100	1.000	0.848	450421.5	344737.6	4	SSP2
Atlantic Central	Pradiata	NNT	0.731	0.800	0.000	1.000	0.867	460532.0	336542.8	5	SSP2
Atlantic Central	Qpetrea	Native	0.676	0.688	0.167	0.912	0.878	466033.2	315183.7	6	SSP2
Atlantic Central	Qpubescens	Native	0.620	0.787	0.010	0.980	0.649	344548.6	213683.2	7	SSP2
Atlantic Central	Tplicata	NNT	0.498	0.500	0.100	1.000	0.574	305021.2	151748.8	8	SSP2
Atlantic Central	Pmenziesii	NNT	0.569	0.500	0.100	1.000	0.481	255528.8	145458.3	9	SSP2
Atlantic Central	Fsylvatica	Native	0.570	0.605	0.094	0.958	0.444	235687.6	134385.7	10	SSP2
Atlantic Central	Fpennsylvanica	NNT	0.508	0.500	0.000	1.000	0.427	226564.1	115194.1	11	SSP2
Atlantic Central	Qrubra	NNT	0.480	0.400	0.100	1.000	0.370	196456.0	94380.4	12	SSP2
Atlantic Central	Agrandis	NNT	0.445	0.500	0.000	1.000	0.307	162904.4	72503.6	13	SSP2
Atlantic Central	Pnigra	Native	0.332	0.307	0.010	0.922	0.332	176282.8	58475.1	14	SSP2
Atlantic Central	Psitchensis	NNT	0.306	0.200	0.000	1.000	0.299	158770.9	48512.9	15	SSP2
Atlantic Central	Ldecidua	Native	0.261	0.255	0.028	0.812	0.336	178576.7	46634.6	16	SSP2
Atlantic Central	Pstrobus	NNT	0.341	0.300	0.000	1.000	0.200	106035.1	36157.6	17	SSP2
Atlantic Central	Qilex	Native	0.258	0.217	0.006	0.867	0.083	44015.7	11343.4	18	SSP2
Atlantic Central	Aalba	Native	0.239	0.207	0.020	0.730	0.051	27327.6	6540.1	19	SSP2
Atlantic Central	Pabies	Native	0.203	0.145	0.014	0.934	0.040	21271.4	4309.3	20	SSP2
Atlantic Central	Pcontorta	NNT	0.072	0.000	0.000	1.000	0.049	26057.9	1875.6	21	SSP2
Atlantic Central	Ppungens	NNT	0.214	0.200	0.000	1.000	0.012	6577.0	1405.5	22	SSP2
Atlantic Central	Qsuber	Native	0.047	0.006	0.004	0.656	0.007	3673.5	171.1	23	SSP2
Atlantic Central	Phalepensis	Native	0.053	0.019	0.004	0.731	0.000	96.7	5.1	24	SSP2
Atlantic Central	Ppinea	Native	0.025	0.003	0.001	0.347	0.000	0.0	0.0	25	SSP2
Atlantic North	Psylvestris	Native	0.905	0.914	0.592	0.976	0.999	275887.3	249638.5	1	SSP2
Atlantic North	Qrobur	Native	0.856	0.946	0.025	0.977	0.920	253911.5	217327.1	2	SSP2
Atlantic North	Tplicata	NNT	0.722	0.700	0.100	1.000	0.947	261312.6	188604.0	3	SSP2
Atlantic North	Pmenziesii	NNT	0.731	0.800	0.000	1.000	0.932	257332.6	188198.5	4	SSP2
Atlantic North	Psitchensis	NNT	0.745	0.800	0.000	1.000	0.872	240579.9	179264.0	5	SSP2
Atlantic North	Agrandis	NNT	0.729	0.800	0.100	1.000	0.728	200847.3	146383.0	6	SSP2
Atlantic North	Qrubra	NNT	0.644	0.700	0.000	1.000	0.749	206792.6	133114.9	7	SSP2
Atlantic North	Jnigra	NNT	0.636	0.700	0.100	1.000	0.655	180928.8	115147.0	8	SSP2
Atlantic North	Qpetrea	Native	0.612	0.658	0.038	0.887	0.674	186079.5	113918.0	9	SSP2
Atlantic North	Pradiata	NNT	0.554	0.500	0.000	1.000	0.631	174310.2	96638.5	10	SSP2
Atlantic North	Fsylvatica	Native	0.632	0.645	0.047	0.958	0.492	135893.1	85910.0	11	SSP2
Atlantic North	Rpseudoacacia	NNT	0.565	0.700	0.000	1.000	0.503	138917.8	78465.1	12	SSP2
Atlantic North	Pabies	Native	0.548	0.560	0.017	0.972	0.453	124988.1	68491.0	13	SSP2
Atlantic North	Pcontorta	NNT	0.480	0.500	0.000	1.000	0.460	127027.3	60962.1	14	SSP2
Atlantic North	Ldecidua	Native	0.369	0.321	0.030	0.888	0.553	152687.7	56308.7	15	SSP2
Atlantic North	Fpennsylvanica	NNT	0.409	0.300	0.000	1.000	0.374	103139.2	42234.2	16	SSP2
Atlantic North	Pstrobus	NNT	0.370	0.300	0.000	0.900	0.319	87949.8	32528.9	17	SSP2
Atlantic North	Qpubescens	Native	0.242	0.048	0.010	0.963	0.206	56887.4	13775.1	18	SSP2
Atlantic North	Ppungens	NNT	0.363	0.300	0.000	1.000	0.111	30598.0	11104.6	19	SSP2
Atlantic North	Pnigra	Native	0.159	0.028	0.010	0.930	0.137	37757.9	5985.5	20	SSP2
Atlantic North	Aalba	Native	0.246	0.252	0.018	0.607	0.016	4514.8	1110.8	21	SSP2
Atlantic North	Qilex	Native	0.027	0.009	0.006	0.561	0.000	5.2	0.1	22	SSP2
Atlantic North	Phalepensis	Native	0.006	0.004	0.004	0.301	0.000	0.0	0.0	23	SSP2
Atlantic North	Ppinea	Native	0.002	0.001	0.001	0.109	0.000	0.0	0.0	24	SSP2
Atlantic North	Qsuber	Native	0.006	0.004	0.004	0.199	0.000	0.0	0.0	25	SSP2
Black Sea	Qpubescens	Native	0.847	0.903	0.233	0.968	0.957	52627.0	44563.6	1	SSP2
Black Sea	Pradiata	NNT	0.634	0.700	0.200	1.000	0.892	49059.3	31111.9	2	SSP2
Black Sea	Qilex	Native	0.654	0.685	0.006	0.970	0.776	42680.6	27907.4	3	SSP2
Black Sea	Jnigra	NNT	0.598	0.600	0.200	0.900	0.735	40386.0	24146.5	4	SSP2
Black Sea	Pnigra	Native	0.594	0.637	0.022	0.973	0.693	38087.5	22617.2	5	SSP2
Black Sea	Rpseudoacacia	NNT	0.618	0.600	0.100	1.000	0.475	26110.4	16129.7	6	SSP2
Black Sea	Qsuber	Native	0.402	0.417	0.004	0.912	0.383	21053.4	8456.5	7	SSP2
Black Sea	Phalepensis	Native	0.285	0.228	0.004	0.957	0.083	4571.9	1305.0	8	SSP2
Black Sea	Ppinea	Native	0.224	0.188	0.001	0.811	0.069	3815.9	856.6	9	SSP2
Black Sea	Qrobur	Native	0.243	0.185	0.029	0.656	0.003	137.6	33.4	10	SSP2
Black Sea	Fpennsylvanica	NNT	0.202	0.200	0.100	0.600	0.001	57.8	11.7	11	SSP2
Black Sea	Pmenziesii	NNT	0.201	0.200	0.000	0.600	0.000	7.7	1.6	12	SSP2
Black Sea	Aalba	Native	0.064	0.056	0.018	0.328	0.000	0.0	0.0	13	SSP2
Black Sea	Agrandis	NNT	0.067	0.000	0.000	0.500	0.000	0.0	0.0	14	SSP2
Black Sea	Fsylvatica	Native	0.133	0.102	0.024	0.412	0.000	0.0	0.0	15	SSP2
Black Sea	Ldecidua	Native	0.041	0.029	0.010	0.285	0.000	0.0	0.0	16	SSP2
Black Sea	Pabies	Native	0.040	0.018	0.014	0.436	0.000	0.0	0.0	17	SSP2
Black Sea	Pcontorta	NNT	0.000	0.000	0.000	0.100	0.000	0.0	0.0	18	SSP2
Black Sea	Ppungens	NNT	0.098	0.100	0.000	0.500	0.000	0.0	0.0	19	SSP2
Black Sea	Psitchensis	NNT	0.055	0.100	0.000	0.300	0.000	0.0	0.0	20	SSP2
Black Sea	Pstrobus	NNT	0.067	0.100	0.000	0.300	0.000	0.0	0.0	21	SSP2
Black Sea	Psylvestris	Native	0.194	0.127	0.025	0.646	0.000	0.0	0.0	22	SSP2
Black Sea	Qpetrea	Native	0.207	0.177	0.027	0.399	0.000	0.0	0.0	23	SSP2
Black Sea	Qrubra	NNT	0.166	0.200	0.000	0.500	0.000	0.0	0.0	24	SSP2
Black Sea	Tplicata	NNT	0.142	0.100	0.000	0.400	0.000	0.0	0.0	25	SSP2
Boreal	Psylvestris	Native	0.702	0.742	0.294	0.976	0.602	876739.4	615055.8	1	SSP2
Boreal	Pabies	Native	0.628	0.678	0.047	0.974	0.557	811462.2	509427.2	2	SSP2
Boreal	Qrobur	Native	0.209	0.092	0.014	0.939	0.119	172556.1	36015.6	3	SSP2
Boreal	Ldecidua	Native	0.138	0.070	0.014	0.881	0.139	202302.0	28012.7	4	SSP2
Boreal	Ppungens	NNT	0.219	0.100	0.000	1.000	0.070	102340.9	22435.0	5	SSP2
Boreal	Pcontorta	NNT	0.301	0.300	0.000	1.000	0.048	69914.8	21023.8	6	SSP2
Boreal	Tplicata	NNT	0.159	0.100	0.000	1.000	0.034	49002.3	7813.0	7	SSP2
Boreal	Agrandis	NNT	0.145	0.100	0.000	1.000	0.030	44042.8	6386.4	8	SSP2
Boreal	Pstrobus	NNT	0.148	0.100	0.000	1.000	0.027	39573.3	5840.1	9	SSP2
Boreal	Qrubra	NNT	0.119	0.000	0.000	0.900	0.024	34508.4	4101.4	10	SSP2
Boreal	Pmenziesii	NNT	0.106	0.100	0.000	1.000	0.026	38140.2	4030.9	11	SSP2
Boreal	Fsylvatica	Native	0.108	0.034	0.014	0.931	0.018	26444.7	2867.0	12	SSP2
Boreal	Aalba	Native	0.089	0.027	0.015	0.798	0.022	31442.1	2801.1	13	SSP2
Boreal	Qpetrea	Native	0.093	0.034	0.015	0.756	0.018	26737.3	2499.7	14	SSP2
Boreal	Psitchensis	NNT	0.081	0.000	0.000	1.000	0.017	24880.5	2024.3	15	SSP2
Boreal	Rpseudoacacia	NNT	0.072	0.000	0.000	0.900	0.008	11294.9	809.0	16	SSP2
Boreal	Jnigra	NNT	0.114	0.100	0.000	0.800	0.005	7026.1	801.9	17	SSP2
Boreal	Pradiata	NNT	0.007	0.000	0.000	0.800	0.002	2877.2	21.4	18	SSP2
Boreal	Fpennsylvanica	NNT	0.043	0.000	0.000	0.700	0.000	255.5	11.0	19	SSP2
Boreal	Pnigra	Native	0.013	0.010	0.010	0.655	0.000	262.9	3.5	20	SSP2
Boreal	Qpubescens	Native	0.012	0.010	0.010	0.658	0.000	26.6	0.3	21	SSP2
Boreal	Phalepensis	Native	0.004	0.004	0.004	0.076	0.000	0.0	0.0	22	SSP2
Boreal	Ppinea	Native	0.001	0.001	0.001	0.043	0.000	0.0	0.0	23	SSP2
Boreal	Qilex	Native	0.006	0.006	0.006	0.139	0.000	0.0	0.0	24	SSP2
Boreal	Qsuber	Native	0.004	0.004	0.004	0.006	0.000	0.0	0.0	25	SSP2
Carpathians	Pabies	Native	0.779	0.816	0.125	0.974	0.824	71198.5	55485.4	1	SSP2
Carpathians	Ldecidua	Native	0.503	0.495	0.045	0.915	0.941	81338.8	40891.4	2	SSP2
Carpathians	Psylvestris	Native	0.702	0.708	0.220	0.960	0.634	54815.6	38498.6	3	SSP2
Carpathians	Ppungens	NNT	0.624	0.600	0.000	1.000	0.710	61367.9	38298.7	4	SSP2
Carpathians	Aalba	Native	0.576	0.627	0.015	0.870	0.731	63134.1	36368.1	5	SSP2
Carpathians	Qrubra	NNT	0.556	0.600	0.000	0.900	0.537	46374.0	25784.8	6	SSP2
Carpathians	Fsylvatica	Native	0.583	0.650	0.031	0.910	0.500	43171.4	25157.9	7	SSP2
Carpathians	Pstrobus	NNT	0.546	0.600	0.000	1.000	0.509	43997.5	24023.0	8	SSP2
Carpathians	Pmenziesii	NNT	0.529	0.500	0.000	1.000	0.454	39221.4	20753.6	9	SSP2
Carpathians	Jnigra	NNT	0.463	0.500	0.100	0.900	0.352	30375.3	14073.5	10	SSP2
Carpathians	Agrandis	NNT	0.547	0.500	0.000	0.900	0.225	19477.6	10656.2	11	SSP2
Carpathians	Rpseudoacacia	NNT	0.473	0.400	0.000	1.000	0.226	19549.2	9253.9	12	SSP2
Carpathians	Qrobur	Native	0.392	0.356	0.023	0.867	0.268	23194.5	9101.6	13	SSP2
Carpathians	Fpennsylvanica	NNT	0.343	0.300	0.000	0.900	0.300	25910.9	8891.6	14	SSP2
Carpathians	Tplicata	NNT	0.400	0.400	0.000	0.900	0.236	20413.6	8168.9	15	SSP2
Carpathians	Psitchensis	NNT	0.309	0.300	0.000	0.900	0.056	4799.3	1484.5	16	SSP2
Carpathians	Qpetrea	Native	0.226	0.191	0.021	0.680	0.019	1614.9	365.0	17	SSP2
Carpathians	Qpubescens	Native	0.096	0.030	0.010	0.827	0.021	1803.5	172.5	18	SSP2
Carpathians	Pnigra	Native	0.068	0.046	0.010	0.539	0.001	120.0	8.2	19	SSP2
Carpathians	Pcontorta	NNT	0.128	0.100	0.000	0.500	0.000	0.0	0.0	20	SSP2
Carpathians	Phalepensis	Native	0.004	0.004	0.004	0.008	0.000	0.0	0.0	21	SSP2
Carpathians	Ppinea	Native	0.001	0.001	0.001	0.005	0.000	0.0	0.0	22	SSP2
Carpathians	Pradiata	NNT	0.057	0.000	0.000	0.300	0.000	0.0	0.0	23	SSP2
Carpathians	Qilex	Native	0.006	0.006	0.006	0.033	0.000	0.0	0.0	24	SSP2
Carpathians	Qsuber	Native	0.004	0.004	0.004	0.004	0.000	0.0	0.0	25	SSP2
Continental	Jnigra	NNT	0.705	0.700	0.000	1.000	0.908	1271380.2	896838.0	1	SSP2
Continental	Qrobur	Native	0.710	0.779	0.014	0.968	0.755	1057854.4	751172.9	2	SSP2
Continental	Psylvestris	Native	0.721	0.799	0.042	0.974	0.704	986070.9	711199.0	3	SSP2
Continental	Rpseudoacacia	NNT	0.700	0.700	0.000	1.000	0.692	969407.9	678557.9	4	SSP2
Continental	Fpennsylvanica	NNT	0.561	0.600	0.000	1.000	0.566	793069.9	444855.6	5	SSP2
Continental	Pmenziesii	NNT	0.558	0.500	0.000	1.000	0.495	692760.9	386469.5	6	SSP2
Continental	Qpetrea	Native	0.506	0.564	0.019	0.898	0.518	725451.8	366971.8	7	SSP2
Continental	Qrubra	NNT	0.513	0.500	0.000	1.000	0.480	672238.6	345131.8	8	SSP2
Continental	Ldecidua	Native	0.368	0.392	0.010	0.951	0.627	877849.9	323006.6	9	SSP2
Continental	Pstrobus	NNT	0.469	0.500	0.000	1.000	0.410	574346.9	269287.5	10	SSP2
Continental	Tplicata	NNT	0.426	0.400	0.000	1.000	0.418	585671.2	249642.1	11	SSP2
Continental	Fsylvatica	Native	0.495	0.519	0.017	0.967	0.337	471528.3	233324.8	12	SSP2
Continental	Qpubescens	Native	0.373	0.261	0.010	0.975	0.343	480874.7	179559.4	13	SSP2
Continental	Ppungens	NNT	0.417	0.400	0.000	1.000	0.268	375031.7	156382.2	14	SSP2
Continental	Agrandis	NNT	0.452	0.400	0.000	1.000	0.220	307600.7	138958.5	15	SSP2
Continental	Pabies	Native	0.396	0.385	0.015	0.974	0.226	317018.6	125514.9	16	SSP2
Continental	Aalba	Native	0.281	0.190	0.015	0.976	0.243	340403.6	95698.6	17	SSP2
Continental	Pnigra	Native	0.251	0.155	0.010	0.965	0.227	317367.4	79734.6	18	SSP2
Continental	Psitchensis	NNT	0.279	0.200	0.000	1.000	0.198	277179.6	77240.4	19	SSP2
Continental	Pradiata	NNT	0.245	0.200	0.000	1.000	0.097	136380.4	33406.8	20	SSP2
Continental	Pcontorta	NNT	0.058	0.000	0.000	0.900	0.005	7323.2	425.1	21	SSP2
Continental	Qilex	Native	0.039	0.009	0.006	0.635	0.000	292.6	11.5	22	SSP2
Continental	Phalepensis	Native	0.010	0.004	0.004	0.356	0.000	0.0	0.0	23	SSP2
Continental	Ppinea	Native	0.006	0.001	0.001	0.252	0.000	0.0	0.0	24	SSP2
Continental	Qsuber	Native	0.005	0.004	0.004	0.220	0.000	0.0	0.0	25	SSP2
Eastern Mountains	Pabies	Native	0.922	0.963	0.032	0.973	0.967	122375.4	112775.0	1	SSP2
Eastern Mountains	Pnigra	Native	0.843	0.850	0.803	0.881	1.000	126533.8	106720.8	2	SSP2
Eastern Mountains	Psylvestris	Native	0.767	0.791	0.080	0.914	0.967	122375.4	93830.5	3	SSP2
Eastern Mountains	Pcontorta	NNT	0.508	0.600	0.000	0.800	0.479	60593.6	30752.0	4	SSP2
Eastern Mountains	Aalba	Native	0.343	0.266	0.061	0.699	0.310	39207.7	13434.0	5	SSP2
Eastern Mountains	Ldecidua	Native	0.233	0.199	0.079	0.398	0.296	37425.5	8705.7	6	SSP2
Eastern Mountains	Agrandis	NNT	0.007	0.000	0.000	0.200	0.000	0.0	0.0	7	SSP2
Eastern Mountains	Fpennsylvanica	NNT	0.011	0.000	0.000	0.500	0.000	0.0	0.0	8	SSP2
Eastern Mountains	Fsylvatica	Native	0.199	0.157	0.069	0.396	0.000	0.0	0.0	9	SSP2
Eastern Mountains	Jnigra	NNT	0.020	0.000	0.000	0.500	0.000	0.0	0.0	10	SSP2
Eastern Mountains	Phalepensis	Native	0.006	0.006	0.004	0.008	0.000	0.0	0.0	11	SSP2
Eastern Mountains	Pmenziesii	NNT	0.013	0.000	0.000	0.400	0.000	0.0	0.0	12	SSP2
Eastern Mountains	Ppinea	Native	0.001	0.001	0.001	0.001	0.000	0.0	0.0	13	SSP2
Eastern Mountains	Ppungens	NNT	0.044	0.000	0.000	0.200	0.000	0.0	0.0	14	SSP2
Eastern Mountains	Pradiata	NNT	0.011	0.000	0.000	0.400	0.000	0.0	0.0	15	SSP2
Eastern Mountains	Psitchensis	NNT	0.006	0.000	0.000	0.200	0.000	0.0	0.0	16	SSP2
Eastern Mountains	Pstrobus	NNT	0.004	0.000	0.000	0.200	0.000	0.0	0.0	17	SSP2
Eastern Mountains	Qilex	Native	0.014	0.015	0.008	0.020	0.000	0.0	0.0	18	SSP2
Eastern Mountains	Qpetrea	Native	0.058	0.058	0.028	0.096	0.000	0.0	0.0	19	SSP2
Eastern Mountains	Qpubescens	Native	0.232	0.238	0.177	0.284	0.000	0.0	0.0	20	SSP2
Eastern Mountains	Qrobur	Native	0.069	0.069	0.020	0.198	0.000	0.0	0.0	21	SSP2
Eastern Mountains	Qrubra	NNT	0.003	0.000	0.000	0.100	0.000	0.0	0.0	22	SSP2
Eastern Mountains	Qsuber	Native	0.004	0.004	0.004	0.004	0.000	0.0	0.0	23	SSP2
Eastern Mountains	Rpseudoacacia	NNT	0.008	0.000	0.000	0.400	0.000	0.0	0.0	24	SSP2
Eastern Mountains	Tplicata	NNT	0.079	0.100	0.000	0.300	0.000	0.0	0.0	25	SSP2
Lusitanian	Pradiata	NNT	0.914	1.000	0.400	1.000	1.000	203434.3	185937.6	1	SSP2
Lusitanian	Rpseudoacacia	NNT	0.751	0.800	0.100	1.000	0.819	166604.1	125137.9	2	SSP2
Lusitanian	Qrobur	Native	0.716	0.788	0.023	0.977	0.806	164050.3	117446.2	3	SSP2
Lusitanian	Jnigra	NNT	0.623	0.700	0.200	1.000	0.683	138991.8	86629.3	4	SSP2
Lusitanian	Qsuber	Native	0.490	0.537	0.004	0.969	0.600	122126.5	59781.6	5	SSP2
Lusitanian	Qilex	Native	0.438	0.440	0.019	0.946	0.397	80797.5	35397.6	6	SSP2
Lusitanian	Qpetrea	Native	0.435	0.408	0.022	0.916	0.383	77942.1	33869.4	7	SSP2
Lusitanian	Qpubescens	Native	0.388	0.281	0.010	0.967	0.380	77321.7	29969.8	8	SSP2
Lusitanian	Psylvestris	Native	0.515	0.537	0.018	0.961	0.227	46268.9	23826.0	9	SSP2
Lusitanian	Fsylvatica	Native	0.352	0.251	0.021	0.963	0.194	39547.5	13927.4	10	SSP2
Lusitanian	Pnigra	Native	0.248	0.133	0.010	0.979	0.241	49037.6	12182.7	11	SSP2
Lusitanian	Tplicata	NNT	0.358	0.300	0.100	1.000	0.161	32764.5	11736.5	12	SSP2
Lusitanian	Ldecidua	Native	0.144	0.079	0.009	0.735	0.188	38345.2	5529.6	13	SSP2
Lusitanian	Ppungens	NNT	0.274	0.300	0.000	0.700	0.047	9590.3	2623.7	14	SSP2
Lusitanian	Fpennsylvanica	NNT	0.316	0.300	0.100	0.900	0.030	6157.5	1946.4	15	SSP2
Lusitanian	Pmenziesii	NNT	0.231	0.200	0.000	0.900	0.038	7748.2	1793.7	16	SSP2
Lusitanian	Qrubra	NNT	0.221	0.200	0.000	0.900	0.029	5872.5	1296.8	17	SSP2
Lusitanian	Aalba	Native	0.154	0.075	0.017	0.613	0.030	6045.4	929.5	18	SSP2
Lusitanian	Psitchensis	NNT	0.128	0.100	0.000	1.000	0.018	3697.9	474.2	19	SSP2
Lusitanian	Pabies	Native	0.085	0.018	0.014	0.865	0.012	2526.5	215.4	20	SSP2
Lusitanian	Agrandis	NNT	0.072	0.000	0.000	0.900	0.008	1596.8	114.2	21	SSP2
Lusitanian	Ppinea	Native	0.142	0.138	0.001	0.828	0.004	781.6	111.1	22	SSP2
Lusitanian	Pstrobus	NNT	0.141	0.100	0.000	0.800	0.003	556.3	78.3	23	SSP2
Lusitanian	Phalepensis	Native	0.065	0.017	0.004	0.906	0.003	617.6	40.0	24	SSP2
Lusitanian	Pcontorta	NNT	0.016	0.000	0.000	0.900	0.011	2298.7	36.2	25	SSP2
Med. Mountains	Pnigra	Native	0.759	0.815	0.010	0.983	0.915	248334.6	188479.5	1	SSP2
Med. Mountains	Qpubescens	Native	0.772	0.863	0.010	0.984	0.826	224184.9	173112.2	2	SSP2
Med. Mountains	Jnigra	NNT	0.701	0.700	0.100	1.000	0.877	237877.2	166742.3	3	SSP2
Med. Mountains	Pradiata	NNT	0.609	0.600	0.000	1.000	0.753	204355.0	124391.7	4	SSP2
Med. Mountains	Rpseudoacacia	NNT	0.657	0.700	0.000	1.000	0.622	168644.0	110810.5	5	SSP2
Med. Mountains	Qilex	Native	0.559	0.584	0.006	0.982	0.516	139943.0	78203.2	6	SSP2
Med. Mountains	Qrobur	Native	0.469	0.482	0.021	0.969	0.376	102070.3	47893.2	7	SSP2
Med. Mountains	Pmenziesii	NNT	0.417	0.400	0.000	1.000	0.281	76296.8	31832.8	8	SSP2
Med. Mountains	Tplicata	NNT	0.324	0.300	0.000	1.000	0.293	79473.2	25779.5	9	SSP2
Med. Mountains	Qrubra	NNT	0.357	0.300	0.000	1.000	0.254	68847.9	24594.4	10	SSP2
Med. Mountains	Psylvestris	Native	0.438	0.432	0.018	0.973	0.195	52922.4	23173.6	11	SSP2
Med. Mountains	Phalepensis	Native	0.348	0.236	0.004	0.983	0.222	60283.7	20972.7	12	SSP2
Med. Mountains	Qpetrea	Native	0.350	0.357	0.020	0.930	0.191	51722.2	18122.8	13	SSP2
Med. Mountains	Agrandis	NNT	0.316	0.300	0.000	1.000	0.194	52720.1	16657.8	14	SSP2
Med. Mountains	Ldecidua	Native	0.199	0.115	0.009	0.970	0.307	83219.6	16553.4	15	SSP2
Med. Mountains	Fsylvatica	Native	0.334	0.265	0.020	0.967	0.157	42531.0	14210.1	16	SSP2
Med. Mountains	Pstrobus	NNT	0.248	0.100	0.000	1.000	0.168	45566.8	11287.2	17	SSP2
Med. Mountains	Fpennsylvanica	NNT	0.327	0.300	0.000	1.000	0.119	32227.9	10529.4	18	SSP2
Med. Mountains	Psitchensis	NNT	0.200	0.100	0.000	1.000	0.165	44869.3	8957.7	19	SSP2
Med. Mountains	Aalba	Native	0.191	0.085	0.016	0.985	0.099	26962.2	5143.4	20	SSP2
Med. Mountains	Ppungens	NNT	0.198	0.100	0.000	1.000	0.076	20703.6	4093.6	21	SSP2
Med. Mountains	Ppinea	Native	0.169	0.075	0.001	0.928	0.084	22837.8	3853.2	22	SSP2
Med. Mountains	Qsuber	Native	0.150	0.058	0.004	0.934	0.087	23592.9	3529.8	23	SSP2
Med. Mountains	Pabies	Native	0.163	0.056	0.014	0.974	0.030	8118.2	1327.0	24	SSP2
Med. Mountains	Pcontorta	NNT	0.046	0.000	0.000	1.000	0.017	4656.7	215.3	25	SSP2
Med. North	Pradiata	NNT	0.742	0.800	0.100	1.000	0.987	479481.0	355923.2	1	SSP2
Med. North	Qilex	Native	0.642	0.752	0.016	0.981	0.670	325311.4	208914.7	2	SSP2
Med. North	Jnigra	NNT	0.499	0.600	0.000	1.000	0.546	265334.6	132491.1	3	SSP2
Med. North	Pnigra	Native	0.462	0.466	0.010	0.983	0.514	249764.4	115375.3	4	SSP2
Med. North	Qpubescens	Native	0.487	0.505	0.010	0.982	0.484	235098.5	114473.3	5	SSP2
Med. North	Phalepensis	Native	0.487	0.536	0.004	0.984	0.403	195679.2	95294.3	6	SSP2
Med. North	Qsuber	Native	0.427	0.429	0.004	0.967	0.446	216637.2	92435.7	7	SSP2
Med. North	Rpseudoacacia	NNT	0.479	0.400	0.100	1.000	0.321	155735.1	74553.8	8	SSP2
Med. North	Ppinea	Native	0.441	0.444	0.001	0.951	0.289	140545.4	61935.6	9	SSP2
Med. North	Fpennsylvanica	NNT	0.233	0.200	0.100	0.900	0.050	24080.4	5600.3	10	SSP2
Med. North	Qrobur	Native	0.188	0.125	0.017	0.960	0.050	24374.0	4573.7	11	SSP2
Med. North	Tplicata	NNT	0.147	0.100	0.000	0.900	0.019	9335.7	1374.5	12	SSP2
Med. North	Pmenziesii	NNT	0.129	0.100	0.000	1.000	0.022	10593.5	1364.0	13	SSP2
Med. North	Psylvestris	Native	0.156	0.096	0.018	0.954	0.015	7237.8	1128.8	14	SSP2
Med. North	Qpetrea	Native	0.140	0.109	0.020	0.877	0.013	6337.2	887.8	15	SSP2
Med. North	Qrubra	NNT	0.141	0.100	0.000	1.000	0.008	3835.4	539.3	16	SSP2
Med. North	Ldecidua	Native	0.034	0.012	0.009	0.603	0.013	6198.5	211.1	17	SSP2
Med. North	Fsylvatica	Native	0.080	0.042	0.020	0.943	0.003	1498.3	119.6	18	SSP2
Med. North	Pstrobus	NNT	0.053	0.000	0.000	0.900	0.003	1376.0	73.1	19	SSP2
Med. North	Agrandis	NNT	0.036	0.000	0.000	1.000	0.003	1691.9	60.6	20	SSP2
Med. North	Psitchensis	NNT	0.036	0.000	0.000	1.000	0.003	1440.0	51.4	21	SSP2
Med. North	Ppungens	NNT	0.106	0.100	0.000	0.900	0.001	343.0	36.5	22	SSP2
Med. North	Aalba	Native	0.042	0.032	0.016	0.621	0.000	105.5	4.4	23	SSP2
Med. North	Pabies	Native	0.024	0.014	0.014	0.796	0.000	111.4	2.7	24	SSP2
Med. North	Pcontorta	NNT	0.001	0.000	0.000	1.000	0.000	170.5	0.2	25	SSP2
Med. South	Pradiata	NNT	0.715	0.700	0.300	1.000	0.997	441693.8	315670.0	1	SSP2
Med. South	Qsuber	Native	0.400	0.383	0.004	0.965	0.405	179468.8	71780.0	2	SSP2
Med. South	Fpennsylvanica	NNT	0.400	0.400	0.100	0.700	0.263	116406.8	46579.1	3	SSP2
Med. South	Ppinea	Native	0.385	0.360	0.001	0.980	0.258	114068.9	43908.4	4	SSP2
Med. South	Qilex	Native	0.352	0.289	0.006	0.984	0.220	97452.8	34314.6	5	SSP2
Med. South	Phalepensis	Native	0.290	0.146	0.004	0.983	0.176	78156.8	22663.4	6	SSP2
Med. South	Jnigra	NNT	0.208	0.100	0.000	0.900	0.096	42596.4	8846.6	7	SSP2
Med. South	Rpseudoacacia	NNT	0.263	0.200	0.100	1.000	0.067	29755.3	7814.4	8	SSP2
Med. South	Qpubescens	Native	0.145	0.069	0.010	0.972	0.079	35106.8	5106.7	9	SSP2
Med. South	Pnigra	Native	0.120	0.030	0.010	0.983	0.087	38592.1	4624.9	10	SSP2
Med. South	Qrobur	Native	0.065	0.040	0.017	0.676	0.000	182.8	11.9	11	SSP2
Med. South	Pmenziesii	NNT	0.021	0.000	0.000	0.700	0.001	264.0	5.5	12	SSP2
Med. South	Psylvestris	Native	0.041	0.019	0.018	0.822	0.000	84.8	3.5	13	SSP2
Med. South	Ldecidua	Native	0.012	0.011	0.009	0.339	0.000	29.1	0.4	14	SSP2
Med. South	Pabies	Native	0.015	0.014	0.014	0.830	0.000	15.9	0.2	15	SSP2
Med. South	Aalba	Native	0.023	0.018	0.016	0.396	0.000	0.0	0.0	16	SSP2
Med. South	Agrandis	NNT	0.003	0.000	0.000	0.500	0.000	0.0	0.0	17	SSP2
Med. South	Fsylvatica	Native	0.029	0.022	0.020	0.500	0.000	0.0	0.0	18	SSP2
Med. South	Pcontorta	NNT	0.000	0.000	0.000	0.600	0.000	0.0	0.0	19	SSP2
Med. South	Ppungens	NNT	0.049	0.000	0.000	0.400	0.000	0.0	0.0	20	SSP2
Med. South	Psitchensis	NNT	0.012	0.000	0.000	0.400	0.000	0.0	0.0	21	SSP2
Med. South	Pstrobus	NNT	0.017	0.000	0.000	0.300	0.000	0.0	0.0	22	SSP2
Med. South	Qpetrea	Native	0.046	0.026	0.020	0.458	0.000	0.0	0.0	23	SSP2
Med. South	Qrubra	NNT	0.028	0.000	0.000	0.400	0.000	0.0	0.0	24	SSP2
Med. South	Tplicata	NNT	0.102	0.100	0.000	0.400	0.000	0.0	0.0	25	SSP2
Nemoral	Psylvestris	Native	0.679	0.680	0.189	0.977	0.530	529598.7	359679.8	1	SSP2
Nemoral	Qrobur	Native	0.627	0.638	0.042	0.966	0.554	553669.7	346911.4	2	SSP2
Nemoral	Ldecidua	Native	0.346	0.334	0.022	0.891	0.635	634386.1	219288.4	3	SSP2
Nemoral	Ppungens	NNT	0.518	0.500	0.100	1.000	0.321	321118.6	166439.1	4	SSP2
Nemoral	Pabies	Native	0.452	0.396	0.031	0.972	0.252	251534.5	113769.7	5	SSP2
Nemoral	Qpetrea	Native	0.391	0.356	0.018	0.855	0.283	282756.5	110493.7	6	SSP2
Nemoral	Jnigra	NNT	0.415	0.400	0.100	0.900	0.263	262454.3	109042.1	7	SSP2
Nemoral	Qrubra	NNT	0.394	0.300	0.000	1.000	0.244	243964.1	96012.1	8	SSP2
Nemoral	Tplicata	NNT	0.379	0.300	0.000	1.000	0.244	243612.1	92335.8	9	SSP2
Nemoral	Agrandis	NNT	0.430	0.300	0.000	1.000	0.212	211671.9	90968.9	10	SSP2
Nemoral	Pstrobus	NNT	0.374	0.300	0.100	1.000	0.239	239018.5	89489.3	11	SSP2
Nemoral	Pmenziesii	NNT	0.330	0.200	0.000	1.000	0.244	244109.6	80642.2	12	SSP2
Nemoral	Rpseudoacacia	NNT	0.333	0.200	0.000	1.000	0.204	203978.3	68020.2	13	SSP2
Nemoral	Fsylvatica	Native	0.382	0.340	0.017	0.921	0.152	152344.0	58247.0	14	SSP2
Nemoral	Fpennsylvanica	NNT	0.306	0.200	0.000	0.900	0.174	173508.2	53067.8	15	SSP2
Nemoral	Psitchensis	NNT	0.232	0.200	0.000	1.000	0.155	154593.8	35935.1	16	SSP2
Nemoral	Pnigra	Native	0.080	0.020	0.010	0.914	0.033	33069.3	2634.0	17	SSP2
Nemoral	Qpubescens	Native	0.065	0.017	0.010	0.932	0.018	17507.9	1132.7	18	SSP2
Nemoral	Pcontorta	NNT	0.093	0.000	0.000	1.000	0.012	11904.6	1104.1	19	SSP2
Nemoral	Pradiata	NNT	0.075	0.000	0.000	0.800	0.012	12084.7	911.0	20	SSP2
Nemoral	Aalba	Native	0.160	0.144	0.016	0.578	0.001	1337.0	213.4	21	SSP2
Nemoral	Phalepensis	Native	0.006	0.004	0.004	0.140	0.000	0.0	0.0	22	SSP2
Nemoral	Ppinea	Native	0.010	0.001	0.001	0.165	0.000	0.0	0.0	23	SSP2
Nemoral	Qilex	Native	0.009	0.006	0.006	0.212	0.000	0.0	0.0	24	SSP2
Nemoral	Qsuber	Native	0.005	0.004	0.004	0.081	0.000	0.0	0.0	25	SSP2
Pannonian	Jnigra	NNT	0.712	0.700	0.200	0.900	0.968	376032.2	267762.1	1	SSP2
Pannonian	Qpubescens	Native	0.573	0.617	0.018	0.940	0.631	244952.5	140343.3	2	SSP2
Pannonian	Rpseudoacacia	NNT	0.605	0.600	0.100	1.000	0.296	114837.4	69507.3	3	SSP2
Pannonian	Pradiata	NNT	0.396	0.400	0.000	0.800	0.281	109327.9	43297.3	4	SSP2
Pannonian	Qrobur	Native	0.408	0.428	0.022	0.906	0.200	77845.6	31797.6	5	SSP2
Pannonian	Fpennsylvanica	NNT	0.338	0.300	0.100	0.900	0.183	70918.0	23959.0	6	SSP2
Pannonian	Ldecidua	Native	0.162	0.107	0.011	0.685	0.224	86932.4	14102.9	7	SSP2
Pannonian	Psylvestris	Native	0.369	0.379	0.047	0.909	0.073	28456.9	10495.8	8	SSP2
Pannonian	Pmenziesii	NNT	0.373	0.400	0.000	0.900	0.063	24320.4	9081.7	9	SSP2
Pannonian	Pnigra	Native	0.204	0.151	0.013	0.883	0.114	44311.5	9050.0	10	SSP2
Pannonian	Qpetrea	Native	0.274	0.211	0.019	0.741	0.067	26146.0	7172.3	11	SSP2
Pannonian	Qrubra	NNT	0.206	0.200	0.000	0.900	0.071	27492.7	5667.8	12	SSP2
Pannonian	Tplicata	NNT	0.148	0.100	0.000	0.900	0.047	18301.0	2707.8	13	SSP2
Pannonian	Pstrobus	NNT	0.190	0.200	0.000	0.900	0.034	13152.3	2494.3	14	SSP2
Pannonian	Ppungens	NNT	0.145	0.100	0.000	0.900	0.020	7697.7	1116.0	15	SSP2
Pannonian	Agrandis	NNT	0.204	0.200	0.000	0.800	0.007	2843.0	581.3	16	SSP2
Pannonian	Aalba	Native	0.076	0.049	0.018	0.734	0.008	3060.3	233.1	17	SSP2
Pannonian	Fsylvatica	Native	0.169	0.105	0.023	0.846	0.004	1369.3	231.4	18	SSP2
Pannonian	Pabies	Native	0.151	0.108	0.016	0.776	0.002	702.3	105.8	19	SSP2
Pannonian	Psitchensis	NNT	0.098	0.100	0.000	0.700	0.002	713.7	69.8	20	SSP2
Pannonian	Pcontorta	NNT	0.001	0.000	0.000	0.200	0.000	0.0	0.0	21	SSP2
Pannonian	Phalepensis	Native	0.015	0.005	0.004	0.437	0.000	0.0	0.0	22	SSP2
Pannonian	Ppinea	Native	0.011	0.001	0.001	0.341	0.000	0.0	0.0	23	SSP2
Pannonian	Qilex	Native	0.032	0.012	0.006	0.536	0.000	0.0	0.0	24	SSP2
Pannonian	Qsuber	Native	0.012	0.004	0.004	0.446	0.000	0.0	0.0	25	SSP2
Pyrenes	Pradiata	NNT	0.769	0.800	0.000	1.000	0.940	38239.8	29397.4	1	SSP2
Pyrenes	Psylvestris	Native	0.778	0.810	0.178	0.974	0.818	33272.3	25869.2	2	SSP2
Pyrenes	Qrobur	Native	0.765	0.850	0.056	0.977	0.815	33125.3	25351.6	3	SSP2
Pyrenes	Qpubescens	Native	0.749	0.856	0.037	0.976	0.815	33147.1	24821.1	4	SSP2
Pyrenes	Jnigra	NNT	0.710	0.800	0.000	1.000	0.811	32969.7	23401.1	5	SSP2
Pyrenes	Pnigra	Native	0.657	0.762	0.015	0.979	0.711	28912.3	19000.1	6	SSP2
Pyrenes	Fsylvatica	Native	0.644	0.799	0.027	0.966	0.614	24964.8	16074.8	7	SSP2
Pyrenes	Qpetrea	Native	0.582	0.689	0.025	0.933	0.642	26103.6	15195.4	8	SSP2
Pyrenes	Qilex	Native	0.550	0.606	0.011	0.943	0.532	21643.4	11901.5	9	SSP2
Pyrenes	Rpseudoacacia	NNT	0.606	0.600	0.000	1.000	0.473	19229.9	11662.5	10	SSP2
Pyrenes	Pmenziesii	NNT	0.530	0.500	0.000	0.900	0.454	18453.7	9781.8	11	SSP2
Pyrenes	Tplicata	NNT	0.471	0.300	0.000	1.000	0.416	16902.3	7965.9	12	SSP2
Pyrenes	Ldecidua	Native	0.337	0.383	0.009	0.899	0.561	22791.9	7676.4	13	SSP2
Pyrenes	Qrubra	NNT	0.411	0.400	0.000	0.900	0.287	11686.6	4807.4	14	SSP2
Pyrenes	Agrandis	NNT	0.399	0.300	0.000	1.000	0.271	11025.8	4394.7	15	SSP2
Pyrenes	Psitchensis	NNT	0.327	0.200	0.000	1.000	0.315	12809.0	4187.4	16	SSP2
Pyrenes	Fpennsylvanica	NNT	0.419	0.400	0.000	0.900	0.200	8114.8	3398.6	17	SSP2
Pyrenes	Pabies	Native	0.292	0.220	0.014	0.946	0.190	7733.7	2261.3	18	SSP2
Pyrenes	Aalba	Native	0.271	0.258	0.016	0.696	0.140	5682.7	1539.2	19	SSP2
Pyrenes	Pcontorta	NNT	0.193	0.000	0.000	1.000	0.163	6638.6	1279.3	20	SSP2
Pyrenes	Ppungens	NNT	0.267	0.200	0.000	0.800	0.109	4438.4	1184.0	21	SSP2
Pyrenes	Phalepensis	Native	0.203	0.086	0.004	0.931	0.076	3103.7	629.1	22	SSP2
Pyrenes	Pstrobus	NNT	0.237	0.200	0.000	0.800	0.040	1638.4	387.7	23	SSP2
Pyrenes	Qsuber	Native	0.062	0.021	0.004	0.650	0.005	199.2	12.4	24	SSP2
Pyrenes	Ppinea	Native	0.060	0.012	0.001	0.574	0.000	0.0	0.0	25	SSP2
Steppic	Jnigra	NNT	0.530	0.500	0.400	0.700	0.338	162575.6	86229.3	1	SSP2
Steppic	Pradiata	NNT	0.279	0.200	0.100	0.600	0.102	49144.7	13720.0	2	SSP2
Steppic	Fpennsylvanica	NNT	0.325	0.400	0.000	0.600	0.031	15141.4	4924.5	3	SSP2
Steppic	Qpubescens	Native	0.042	0.033	0.011	0.685	0.001	591.6	24.6	4	SSP2
Steppic	Pnigra	Native	0.026	0.019	0.011	0.643	0.001	650.8	17.1	5	SSP2
Steppic	Aalba	Native	0.039	0.037	0.019	0.086	0.000	0.0	0.0	6	SSP2
Steppic	Agrandis	NNT	0.096	0.100	0.000	0.200	0.000	0.0	0.0	7	SSP2
Steppic	Fsylvatica	Native	0.055	0.051	0.024	0.145	0.000	0.0	0.0	8	SSP2
Steppic	Ldecidua	Native	0.045	0.048	0.012	0.113	0.000	0.0	0.0	9	SSP2
Steppic	Pabies	Native	0.042	0.035	0.018	0.162	0.000	0.0	0.0	10	SSP2
Steppic	Pcontorta	NNT	0.000	0.000	0.000	0.000	0.000	0.0	0.0	11	SSP2
Steppic	Phalepensis	Native	0.005	0.004	0.004	0.290	0.000	0.0	0.0	12	SSP2
Steppic	Pmenziesii	NNT	0.267	0.300	0.100	0.500	0.000	0.0	0.0	13	SSP2
Steppic	Ppinea	Native	0.001	0.001	0.001	0.118	0.000	0.0	0.0	14	SSP2
Steppic	Ppungens	NNT	0.134	0.100	0.000	0.300	0.000	0.0	0.0	15	SSP2
Steppic	Psitchensis	NNT	0.002	0.000	0.000	0.100	0.000	0.0	0.0	16	SSP2
Steppic	Pstrobus	NNT	0.169	0.200	0.000	0.300	0.000	0.0	0.0	17	SSP2
Steppic	Psylvestris	Native	0.090	0.084	0.045	0.199	0.000	0.0	0.0	18	SSP2
Steppic	Qilex	Native	0.006	0.006	0.006	0.325	0.000	0.0	0.0	19	SSP2
Steppic	Qpetrea	Native	0.069	0.066	0.031	0.275	0.000	0.0	0.0	20	SSP2
Steppic	Qrobur	Native	0.110	0.102	0.048	0.366	0.000	0.0	0.0	21	SSP2
Steppic	Qrubra	NNT	0.100	0.100	0.100	0.200	0.000	0.0	0.0	22	SSP2
Steppic	Qsuber	Native	0.004	0.004	0.004	0.095	0.000	0.0	0.0	23	SSP2
Steppic	Rpseudoacacia	NNT	0.324	0.300	0.200	0.500	0.000	0.0	0.0	24	SSP2
Steppic	Tplicata	NNT	0.065	0.100	0.000	0.100	0.000	0.0	0.0	25	SSP2
Alpine North	Psylvestris	Native	0.865	0.894	0.240	0.976	0.973	268092.5	231811.3	1	SSP5
Alpine North	Pabies	Native	0.858	0.929	0.024	0.981	0.913	251454.6	215631.7	2	SSP5
Alpine North	Pcontorta	NNT	0.550	0.500	0.000	1.000	0.324	89372.9	49189.9	3	SSP5
Alpine North	Psitchensis	NNT	0.400	0.200	0.000	1.000	0.440	121058.2	48457.9	4	SSP5
Alpine North	Tplicata	NNT	0.355	0.300	0.000	1.000	0.403	111123.2	39398.0	5	SSP5
Alpine North	Qrobur	Native	0.374	0.243	0.014	0.971	0.333	91654.8	34298.7	6	SSP5
Alpine North	Ldecidua	Native	0.292	0.257	0.015	0.898	0.403	110983.7	32443.2	7	SSP5
Alpine North	Pmenziesii	NNT	0.290	0.200	0.000	0.900	0.273	75195.2	21817.8	8	SSP5
Alpine North	Agrandis	NNT	0.307	0.100	0.000	1.000	0.218	60116.0	18438.8	9	SSP5
Alpine North	Fsylvatica	Native	0.318	0.186	0.015	0.937	0.195	53775.9	17075.3	10	SSP5
Alpine North	Aalba	Native	0.249	0.200	0.015	0.940	0.165	45396.5	11288.4	11	SSP5
Alpine North	Qpetrea	Native	0.245	0.116	0.016	0.932	0.156	43066.2	10567.2	12	SSP5
Alpine North	Ppungens	NNT	0.283	0.300	0.000	1.000	0.112	30869.4	8729.3	13	SSP5
Alpine North	Qrubra	NNT	0.189	0.100	0.000	0.900	0.161	44240.3	8349.5	14	SSP5
Alpine North	Pradiata	NNT	0.165	0.000	0.000	1.000	0.154	42552.4	7019.1	15	SSP5
Alpine North	Jnigra	NNT	0.200	0.200	0.000	0.900	0.072	19944.4	3990.2	16	SSP5
Alpine North	Pstrobus	NNT	0.133	0.100	0.000	0.700	0.005	1476.3	196.1	17	SSP5
Alpine North	Rpseudoacacia	NNT	0.123	0.100	0.000	0.700	0.000	46.8	5.8	18	SSP5
Alpine North	Fpennsylvanica	NNT	0.048	0.000	0.000	0.500	0.000	0.0	0.0	19	SSP5
Alpine North	Phalepensis	Native	0.007	0.004	0.004	0.167	0.000	0.0	0.0	20	SSP5
Alpine North	Pnigra	Native	0.017	0.010	0.010	0.305	0.000	0.0	0.0	21	SSP5
Alpine North	Ppinea	Native	0.002	0.001	0.001	0.164	0.000	0.0	0.0	22	SSP5
Alpine North	Qilex	Native	0.017	0.006	0.006	0.151	0.000	0.0	0.0	23	SSP5
Alpine North	Qpubescens	Native	0.018	0.010	0.010	0.358	0.000	0.0	0.0	24	SSP5
Alpine North	Qsuber	Native	0.012	0.004	0.004	0.309	0.000	0.0	0.0	25	SSP5
Alpine South	Jnigra	NNT	0.701	0.700	0.000	1.000	0.886	169507.4	118862.8	1	SSP5
Alpine South	Psylvestris	Native	0.710	0.748	0.038	0.973	0.641	122644.2	87069.3	2	SSP5
Alpine South	Rpseudoacacia	NNT	0.673	0.700	0.000	1.000	0.655	125307.0	84319.8	3	SSP5
Alpine South	Fsylvatica	Native	0.677	0.788	0.020	0.971	0.641	122671.1	83055.3	4	SSP5
Alpine South	Qrobur	Native	0.627	0.645	0.014	0.969	0.665	127173.6	79686.4	5	SSP5
Alpine South	Pabies	Native	0.652	0.699	0.014	0.981	0.629	120450.0	78478.7	6	SSP5
Alpine South	Ldecidua	Native	0.499	0.489	0.010	0.976	0.739	141479.3	70632.2	7	SSP5
Alpine South	Pmenziesii	NNT	0.556	0.600	0.000	1.000	0.520	99589.3	55386.1	8	SSP5
Alpine South	Aalba	Native	0.505	0.537	0.016	0.990	0.560	107142.4	54054.9	9	SSP5
Alpine South	Tplicata	NNT	0.459	0.400	0.000	1.000	0.491	93919.8	43080.6	10	SSP5
Alpine South	Qrubra	NNT	0.481	0.500	0.000	1.000	0.468	89461.4	43067.4	11	SSP5
Alpine South	Agrandis	NNT	0.518	0.600	0.000	1.000	0.429	82026.4	42463.5	12	SSP5
Alpine South	Qpetrea	Native	0.504	0.516	0.015	0.929	0.437	83597.5	42155.0	13	SSP5
Alpine South	Pstrobus	NNT	0.433	0.400	0.000	1.000	0.425	81367.7	35193.1	14	SSP5
Alpine South	Psitchensis	NNT	0.367	0.300	0.000	1.000	0.400	76576.2	28076.8	15	SSP5
Alpine South	Pradiata	NNT	0.384	0.400	0.000	1.000	0.374	71477.4	27480.8	16	SSP5
Alpine South	Qpubescens	Native	0.384	0.327	0.010	0.981	0.363	69401.3	26645.2	17	SSP5
Alpine South	Pnigra	Native	0.345	0.313	0.011	0.968	0.314	60076.1	20709.0	18	SSP5
Alpine South	Ppungens	NNT	0.354	0.300	0.000	1.000	0.302	57799.1	20458.2	19	SSP5
Alpine South	Fpennsylvanica	NNT	0.316	0.300	0.000	0.900	0.105	20036.5	6340.8	20	SSP5
Alpine South	Qilex	Native	0.066	0.012	0.006	0.837	0.005	1019.8	66.9	21	SSP5
Alpine South	Pcontorta	NNT	0.079	0.000	0.000	0.700	0.000	3.2	0.3	22	SSP5
Alpine South	Phalepensis	Native	0.016	0.004	0.004	0.596	0.000	0.0	0.0	23	SSP5
Alpine South	Ppinea	Native	0.004	0.001	0.001	0.246	0.000	0.0	0.0	24	SSP5
Alpine South	Qsuber	Native	0.007	0.004	0.004	0.389	0.000	0.0	0.0	25	SSP5
Anatolian	Pnigra	Native	0.685	0.812	0.010	0.971	0.798	417406.4	285863.1	1	SSP5
Anatolian	Pradiata	NNT	0.516	0.500	0.100	0.900	0.726	379594.0	196035.1	2	SSP5
Anatolian	Qpubescens	Native	0.536	0.610	0.010	0.957	0.567	296202.2	158627.6	3	SSP5
Anatolian	Jnigra	NNT	0.441	0.500	0.000	0.800	0.396	206806.0	91130.5	4	SSP5
Anatolian	Qrobur	Native	0.224	0.147	0.017	0.800	0.052	27164.5	6079.9	5	SSP5
Anatolian	Qilex	Native	0.163	0.105	0.006	0.809	0.048	25085.8	4086.3	6	SSP5
Anatolian	Fpennsylvanica	NNT	0.233	0.200	0.100	0.700	0.024	12709.4	2964.9	7	SSP5
Anatolian	Ldecidua	Native	0.094	0.051	0.009	0.428	0.051	26452.6	2473.9	8	SSP5
Anatolian	Qpetrea	Native	0.162	0.090	0.021	0.642	0.005	2531.6	409.2	9	SSP5
Anatolian	Rpseudoacacia	NNT	0.235	0.200	0.000	0.800	0.001	545.3	128.2	10	SSP5
Anatolian	Psylvestris	Native	0.280	0.307	0.018	0.672	0.001	327.2	91.5	11	SSP5
Anatolian	Qsuber	Native	0.076	0.031	0.004	0.585	0.002	1159.6	88.2	12	SSP5
Anatolian	Fsylvatica	Native	0.154	0.072	0.020	0.686	0.000	189.4	29.2	13	SSP5
Anatolian	Phalepensis	Native	0.056	0.022	0.004	0.670	0.000	51.7	2.9	14	SSP5
Anatolian	Ppinea	Native	0.041	0.011	0.001	0.606	0.000	40.2	1.7	15	SSP5
Anatolian	Aalba	Native	0.083	0.049	0.016	0.494	0.000	0.0	0.0	16	SSP5
Anatolian	Agrandis	NNT	0.089	0.100	0.000	0.300	0.000	0.0	0.0	17	SSP5
Anatolian	Pabies	Native	0.068	0.028	0.014	0.509	0.000	0.0	0.0	18	SSP5
Anatolian	Pcontorta	NNT	0.000	0.000	0.000	0.100	0.000	0.0	0.0	19	SSP5
Anatolian	Pmenziesii	NNT	0.159	0.100	0.000	0.500	0.000	0.0	0.0	20	SSP5
Anatolian	Ppungens	NNT	0.079	0.100	0.000	0.400	0.000	0.0	0.0	21	SSP5
Anatolian	Psitchensis	NNT	0.038	0.000	0.000	0.300	0.000	0.0	0.0	22	SSP5
Anatolian	Pstrobus	NNT	0.082	0.100	0.000	0.300	0.000	0.0	0.0	23	SSP5
Anatolian	Qrubra	NNT	0.092	0.100	0.000	0.300	0.000	0.0	0.0	24	SSP5
Anatolian	Tplicata	NNT	0.090	0.100	0.000	0.300	0.000	0.0	0.0	25	SSP5
Arctic	Psylvestris	Native	0.782	0.794	0.580	0.944	0.863	47544.0	37202.9	1	SSP5
Arctic	Pabies	Native	0.599	0.610	0.069	0.975	0.527	28992.5	17364.9	2	SSP5
Arctic	Qrobur	Native	0.300	0.266	0.032	0.729	0.027	1485.4	445.0	3	SSP5
Arctic	Ldecidua	Native	0.224	0.232	0.063	0.534	0.027	1469.9	328.9	4	SSP5
Arctic	Aalba	Native	0.220	0.242	0.017	0.692	0.005	300.3	66.2	5	SSP5
Arctic	Fsylvatica	Native	0.164	0.151	0.038	0.650	0.000	2.2	0.4	6	SSP5
Arctic	Agrandis	NNT	0.203	0.200	0.000	0.400	0.000	0.0	0.0	7	SSP5
Arctic	Fpennsylvanica	NNT	0.002	0.000	0.000	0.100	0.000	0.0	0.0	8	SSP5
Arctic	Jnigra	NNT	0.146	0.100	0.000	0.300	0.000	0.0	0.0	9	SSP5
Arctic	Pcontorta	NNT	0.263	0.300	0.000	0.600	0.000	0.0	0.0	10	SSP5
Arctic	Pmenziesii	NNT	0.063	0.100	0.000	0.200	0.000	0.0	0.0	11	SSP5
Arctic	Ppungens	NNT	0.120	0.100	0.000	0.200	0.000	0.0	0.0	12	SSP5
Arctic	Pradiata	NNT	0.002	0.000	0.000	0.100	0.000	0.0	0.0	13	SSP5
Arctic	Psitchensis	NNT	0.068	0.100	0.000	0.200	0.000	0.0	0.0	14	SSP5
Arctic	Pstrobus	NNT	0.197	0.200	0.000	0.400	0.000	0.0	0.0	15	SSP5
Arctic	Qpetrea	Native	0.172	0.186	0.032	0.446	0.000	0.0	0.0	16	SSP5
Arctic	Qrubra	NNT	0.112	0.100	0.000	0.300	0.000	0.0	0.0	17	SSP5
Arctic	Rpseudoacacia	NNT	0.136	0.100	0.000	0.200	0.000	0.0	0.0	18	SSP5
Arctic	Tplicata	NNT	0.195	0.200	0.100	0.300	0.000	0.0	0.0	19	SSP5
Arctic	Phalepensis	Native					0.000	0.0		20	SSP5
Arctic	Pnigra	Native					0.000	0.0		21	SSP5
Arctic	Ppinea	Native					0.000	0.0		22	SSP5
Arctic	Qilex	Native					0.000	0.0		23	SSP5
Arctic	Qpubescens	Native					0.000	0.0		24	SSP5
Arctic	Qsuber	Native					0.000	0.0		25	SSP5
Atlantic Central	Qrobur	Native	0.853	0.845	0.275	0.977	0.992	526861.2	449535.1	1	SSP5
Atlantic Central	Pradiata	NNT	0.836	0.800	0.100	1.000	0.995	528205.2	441613.1	2	SSP5
Atlantic Central	Rpseudoacacia	NNT	0.833	0.800	0.100	1.000	0.977	518791.4	432014.3	3	SSP5
Atlantic Central	Jnigra	NNT	0.714	0.700	0.400	1.000	0.905	480452.9	342904.0	4	SSP5
Atlantic Central	Qpetrea	Native	0.637	0.667	0.141	0.904	0.764	405689.0	258596.2	5	SSP5
Atlantic Central	Qpubescens	Native	0.636	0.804	0.010	0.981	0.664	352722.4	224185.4	6	SSP5
Atlantic Central	Psylvestris	Native	0.674	0.699	0.252	0.952	0.619	328421.1	221377.6	7	SSP5
Atlantic Central	Pnigra	Native	0.345	0.321	0.010	0.923	0.370	196387.3	67837.6	8	SSP5
Atlantic Central	Fsylvatica	Native	0.455	0.436	0.094	0.947	0.197	104752.3	47669.4	9	SSP5
Atlantic Central	Pmenziesii	NNT	0.325	0.300	0.000	1.000	0.124	65843.1	21395.6	10	SSP5
Atlantic Central	Tplicata	NNT	0.254	0.200	0.000	1.000	0.158	83697.3	21225.8	11	SSP5
Atlantic Central	Qrubra	NNT	0.322	0.300	0.000	1.000	0.108	57302.7	18447.6	12	SSP5
Atlantic Central	Qilex	Native	0.292	0.254	0.006	0.883	0.118	62726.7	18311.0	13	SSP5
Atlantic Central	Ldecidua	Native	0.157	0.117	0.029	0.855	0.131	69496.7	10904.5	14	SSP5
Atlantic Central	Fpennsylvanica	NNT	0.285	0.200	0.000	0.900	0.064	33861.6	9661.8	15	SSP5
Atlantic Central	Psitchensis	NNT	0.112	0.100	0.000	0.900	0.081	42962.0	4810.9	16	SSP5
Atlantic Central	Pstrobus	NNT	0.125	0.100	0.000	0.900	0.050	26767.9	3348.0	17	SSP5
Atlantic Central	Agrandis	NNT	0.113	0.000	0.000	1.000	0.040	21027.7	2379.0	18	SSP5
Atlantic Central	Aalba	Native	0.195	0.141	0.024	0.628	0.021	11097.9	2168.8	19	SSP5
Atlantic Central	Pabies	Native	0.124	0.055	0.014	0.874	0.009	4591.3	571.5	20	SSP5
Atlantic Central	Qsuber	Native	0.061	0.007	0.004	0.692	0.010	5463.6	332.8	21	SSP5
Atlantic Central	Ppungens	NNT	0.156	0.100	0.000	0.800	0.002	1003.4	156.7	22	SSP5
Atlantic Central	Pcontorta	NNT	0.018	0.000	0.000	0.900	0.005	2530.1	45.2	23	SSP5
Atlantic Central	Phalepensis	Native	0.064	0.026	0.004	0.736	0.000	153.3	9.8	24	SSP5
Atlantic Central	Ppinea	Native	0.039	0.005	0.001	0.429	0.000	0.0	0.0	25	SSP5
Atlantic North	Qrobur	Native	0.872	0.936	0.055	0.978	0.981	270666.7	236005.5	1	SSP5
Atlantic North	Psylvestris	Native	0.846	0.856	0.435	0.974	0.983	271467.4	229615.9	2	SSP5
Atlantic North	Pradiata	NNT	0.765	0.800	0.000	1.000	0.959	264585.4	202409.9	3	SSP5
Atlantic North	Jnigra	NNT	0.748	0.800	0.100	1.000	0.882	243330.7	182083.8	4	SSP5
Atlantic North	Qpetrea	Native	0.663	0.682	0.086	0.894	0.800	220725.2	146242.0	5	SSP5
Atlantic North	Tplicata	NNT	0.632	0.700	0.100	1.000	0.775	214006.2	135232.6	6	SSP5
Atlantic North	Rpseudoacacia	NNT	0.673	0.800	0.000	1.000	0.624	172360.6	116078.6	7	SSP5
Atlantic North	Pmenziesii	NNT	0.616	0.600	0.100	1.000	0.671	185300.3	114166.4	8	SSP5
Atlantic North	Qrubra	NNT	0.581	0.600	0.000	1.000	0.628	173221.9	100636.1	9	SSP5
Atlantic North	Agrandis	NNT	0.549	0.600	0.000	1.000	0.490	135378.9	74375.4	10	SSP5
Atlantic North	Psitchensis	NNT	0.489	0.600	0.000	1.000	0.542	149493.0	73097.9	11	SSP5
Atlantic North	Fsylvatica	Native	0.609	0.591	0.098	0.949	0.410	113134.9	68886.9	12	SSP5
Atlantic North	Fpennsylvanica	NNT	0.424	0.500	0.000	1.000	0.357	98501.5	41753.3	13	SSP5
Atlantic North	Ldecidua	Native	0.283	0.244	0.043	0.848	0.422	116467.0	32915.5	14	SSP5
Atlantic North	Pcontorta	NNT	0.315	0.100	0.000	1.000	0.291	80352.5	25273.1	15	SSP5
Atlantic North	Pabies	Native	0.395	0.368	0.017	0.978	0.193	53205.1	20993.6	16	SSP5
Atlantic North	Aalba	Native	0.296	0.282	0.023	0.701	0.198	54706.5	16197.6	17	SSP5
Atlantic North	Qpubescens	Native	0.253	0.063	0.010	0.966	0.216	59575.8	15058.4	18	SSP5
Atlantic North	Pstrobus	NNT	0.261	0.200	0.000	0.800	0.090	24971.2	6510.8	19	SSP5
Atlantic North	Pnigra	Native	0.154	0.024	0.010	0.947	0.132	36309.3	5581.5	20	SSP5
Atlantic North	Ppungens	NNT	0.281	0.300	0.000	0.800	0.040	10948.4	3077.0	21	SSP5
Atlantic North	Qilex	Native	0.035	0.014	0.006	0.638	0.000	80.9	2.9	22	SSP5
Atlantic North	Phalepensis	Native	0.007	0.004	0.004	0.396	0.000	0.0	0.0	23	SSP5
Atlantic North	Ppinea	Native	0.002	0.001	0.001	0.133	0.000	0.0	0.0	24	SSP5
Atlantic North	Qsuber	Native	0.007	0.004	0.004	0.224	0.000	0.0	0.0	25	SSP5
Black Sea	Qpubescens	Native	0.778	0.835	0.218	0.950	0.916	50382.4	39196.7	1	SSP5
Black Sea	Pradiata	NNT	0.594	0.600	0.300	0.900	0.964	52981.7	31445.0	2	SSP5
Black Sea	Pnigra	Native	0.533	0.545	0.018	0.966	0.611	33610.8	17911.3	3	SSP5
Black Sea	Qilex	Native	0.477	0.484	0.006	0.867	0.319	17552.9	8380.6	4	SSP5
Black Sea	Jnigra	NNT	0.390	0.300	0.100	0.800	0.310	17057.6	6646.8	5	SSP5
Black Sea	Qsuber	Native	0.314	0.325	0.004	0.753	0.133	7322.7	2299.1	6	SSP5
Black Sea	Rpseudoacacia	NNT	0.363	0.300	0.100	0.900	0.101	5527.2	2007.3	7	SSP5
Black Sea	Qrobur	Native	0.242	0.187	0.034	0.688	0.008	438.8	106.4	8	SSP5
Black Sea	Phalepensis	Native	0.155	0.089	0.004	0.833	0.010	533.6	82.9	9	SSP5
Black Sea	Ppinea	Native	0.152	0.124	0.001	0.606	0.000	16.9	2.6	10	SSP5
Black Sea	Ldecidua	Native	0.047	0.036	0.010	0.331	0.001	53.9	2.6	11	SSP5
Black Sea	Aalba	Native	0.057	0.051	0.019	0.372	0.000	0.0	0.0	12	SSP5
Black Sea	Agrandis	NNT	0.030	0.000	0.000	0.300	0.000	0.0	0.0	13	SSP5
Black Sea	Fpennsylvanica	NNT	0.166	0.100	0.000	0.500	0.000	0.0	0.0	14	SSP5
Black Sea	Fsylvatica	Native	0.121	0.109	0.023	0.517	0.000	0.0	0.0	15	SSP5
Black Sea	Pabies	Native	0.025	0.016	0.014	0.429	0.000	0.0	0.0	16	SSP5
Black Sea	Pcontorta	NNT	0.000	0.000	0.000	0.100	0.000	0.0	0.0	17	SSP5
Black Sea	Pmenziesii	NNT	0.069	0.100	0.000	0.500	0.000	0.0	0.0	18	SSP5
Black Sea	Ppungens	NNT	0.051	0.000	0.000	0.400	0.000	0.0	0.0	19	SSP5
Black Sea	Psitchensis	NNT	0.016	0.000	0.000	0.300	0.000	0.0	0.0	20	SSP5
Black Sea	Pstrobus	NNT	0.024	0.000	0.000	0.300	0.000	0.0	0.0	21	SSP5
Black Sea	Psylvestris	Native	0.227	0.206	0.026	0.629	0.000	0.0	0.0	22	SSP5
Black Sea	Qpetrea	Native	0.188	0.158	0.028	0.471	0.000	0.0	0.0	23	SSP5
Black Sea	Qrubra	NNT	0.077	0.100	0.000	0.300	0.000	0.0	0.0	24	SSP5
Black Sea	Tplicata	NNT	0.092	0.100	0.000	0.300	0.000	0.0	0.0	25	SSP5
Boreal	Psylvestris	Native	0.779	0.778	0.242	0.975	0.780	1135612.8	884795.1	1	SSP5
Boreal	Pabies	Native	0.631	0.666	0.044	0.981	0.575	836407.4	528016.0	2	SSP5
Boreal	Qrobur	Native	0.531	0.571	0.019	0.956	0.474	690522.3	366785.0	3	SSP5
Boreal	Ldecidua	Native	0.313	0.293	0.020	0.939	0.483	702840.2	219995.8	4	SSP5
Boreal	Ppungens	NNT	0.400	0.400	0.000	1.000	0.290	421994.7	168685.2	5	SSP5
Boreal	Pstrobus	NNT	0.332	0.300	0.000	1.000	0.212	309232.2	102664.2	6	SSP5
Boreal	Tplicata	NNT	0.307	0.300	0.000	1.000	0.176	256521.6	78773.2	7	SSP5
Boreal	Pmenziesii	NNT	0.266	0.200	0.000	1.000	0.203	295597.1	78695.6	8	SSP5
Boreal	Qrubra	NNT	0.278	0.200	0.000	1.000	0.179	260649.9	72448.7	9	SSP5
Boreal	Qpetrea	Native	0.280	0.228	0.016	0.866	0.161	234121.8	65631.0	10	SSP5
Boreal	Jnigra	NNT	0.288	0.200	0.000	1.000	0.142	206691.8	59475.5	11	SSP5
Boreal	Agrandis	NNT	0.313	0.200	0.000	1.000	0.122	177480.4	55518.5	12	SSP5
Boreal	Rpseudoacacia	NNT	0.239	0.100	0.000	1.000	0.129	187283.6	44753.6	13	SSP5
Boreal	Fsylvatica	Native	0.303	0.265	0.016	0.943	0.090	130367.4	39500.4	14	SSP5
Boreal	Fpennsylvanica	NNT	0.201	0.100	0.000	1.000	0.134	194971.4	39206.1	15	SSP5
Boreal	Psitchensis	NNT	0.154	0.100	0.000	1.000	0.057	83090.6	12779.3	16	SSP5
Boreal	Aalba	Native	0.165	0.124	0.015	0.861	0.053	77051.4	12741.3	17	SSP5
Boreal	Pcontorta	NNT	0.149	0.100	0.000	1.000	0.009	12769.0	1905.5	18	SSP5
Boreal	Pradiata	NNT	0.037	0.000	0.000	1.000	0.007	10226.9	375.8	19	SSP5
Boreal	Pnigra	Native	0.014	0.010	0.010	0.675	0.000	524.8	7.1	20	SSP5
Boreal	Qpubescens	Native	0.012	0.010	0.010	0.718	0.000	44.0	0.5	21	SSP5
Boreal	Phalepensis	Native	0.004	0.004	0.004	0.081	0.000	0.0	0.0	22	SSP5
Boreal	Ppinea	Native	0.001	0.001	0.001	0.046	0.000	0.0	0.0	23	SSP5
Boreal	Qilex	Native	0.006	0.006	0.006	0.170	0.000	0.0	0.0	24	SSP5
Boreal	Qsuber	Native	0.004	0.004	0.004	0.010	0.000	0.0	0.0	25	SSP5
Carpathians	Jnigra	NNT	0.716	0.700	0.000	0.900	0.896	77413.0	55451.9	1	SSP5
Carpathians	Pabies	Native	0.739	0.734	0.066	0.981	0.820	70836.4	52369.9	2	SSP5
Carpathians	Psylvestris	Native	0.721	0.728	0.214	0.957	0.687	59321.3	42742.5	3	SSP5
Carpathians	Rpseudoacacia	NNT	0.713	0.700	0.000	1.000	0.666	57525.9	41012.8	4	SSP5
Carpathians	Ldecidua	Native	0.490	0.480	0.048	0.899	0.944	81572.8	39938.5	5	SSP5
Carpathians	Fsylvatica	Native	0.689	0.763	0.036	0.945	0.666	57514.8	39632.4	6	SSP5
Carpathians	Fpennsylvanica	NNT	0.613	0.700	0.000	0.900	0.661	57103.3	34997.7	7	SSP5
Carpathians	Aalba	Native	0.540	0.576	0.018	0.857	0.730	63090.8	34078.8	8	SSP5
Carpathians	Pmenziesii	NNT	0.571	0.600	0.000	1.000	0.505	43657.6	24926.1	9	SSP5
Carpathians	Qrobur	Native	0.530	0.591	0.025	0.921	0.501	43309.6	22939.8	10	SSP5
Carpathians	Qrubra	NNT	0.489	0.600	0.000	1.000	0.505	43670.7	21342.0	11	SSP5
Carpathians	Tplicata	NNT	0.401	0.400	0.000	1.000	0.459	39699.5	15928.1	12	SSP5
Carpathians	Pstrobus	NNT	0.432	0.400	0.100	1.000	0.406	35057.6	15140.0	13	SSP5
Carpathians	Ppungens	NNT	0.453	0.500	0.000	1.000	0.376	32505.6	14728.0	14	SSP5
Carpathians	Qpetrea	Native	0.347	0.340	0.025	0.855	0.135	11646.2	4042.4	15	SSP5
Carpathians	Agrandis	NNT	0.369	0.300	0.100	1.000	0.098	8442.6	3115.5	16	SSP5
Carpathians	Psitchensis	NNT	0.181	0.200	0.000	0.900	0.026	2206.0	400.3	17	SSP5
Carpathians	Qpubescens	Native	0.104	0.036	0.010	0.799	0.023	2010.3	209.6	18	SSP5
Carpathians	Pradiata	NNT	0.209	0.200	0.000	0.600	0.011	969.3	202.3	19	SSP5
Carpathians	Pnigra	Native	0.049	0.032	0.010	0.465	0.000	2.0	0.1	20	SSP5
Carpathians	Pcontorta	NNT	0.023	0.000	0.000	0.500	0.000	0.0	0.0	21	SSP5
Carpathians	Phalepensis	Native	0.004	0.004	0.004	0.012	0.000	0.0	0.0	22	SSP5
Carpathians	Ppinea	Native	0.001	0.001	0.001	0.008	0.000	0.0	0.0	23	SSP5
Carpathians	Qilex	Native	0.006	0.006	0.006	0.025	0.000	0.0	0.0	24	SSP5
Carpathians	Qsuber	Native	0.004	0.004	0.004	0.004	0.000	0.0	0.0	25	SSP5
Continental	Jnigra	NNT	0.723	0.700	0.100	1.000	0.938	1314709.4	950858.3	1	SSP5
Continental	Qrobur	Native	0.708	0.776	0.015	0.972	0.770	1078616.7	763287.4	2	SSP5
Continental	Psylvestris	Native	0.687	0.760	0.035	0.972	0.667	934195.9	641850.0	3	SSP5
Continental	Rpseudoacacia	NNT	0.670	0.700	0.100	1.000	0.588	823362.3	551819.1	4	SSP5
Continental	Qpetrea	Native	0.573	0.644	0.023	0.914	0.640	896641.1	513450.9	5	SSP5
Continental	Pradiata	NNT	0.459	0.400	0.000	1.000	0.485	679520.2	312172.6	6	SSP5
Continental	Fsylvatica	Native	0.505	0.509	0.020	0.966	0.321	449100.1	226818.2	7	SSP5
Continental	Qpubescens	Native	0.396	0.312	0.010	0.965	0.368	516078.1	204555.0	8	SSP5
Continental	Ldecidua	Native	0.292	0.263	0.010	0.937	0.434	608219.5	177683.8	9	SSP5
Continental	Pabies	Native	0.390	0.380	0.015	0.980	0.240	335865.3	131000.0	10	SSP5
Continental	Pmenziesii	NNT	0.422	0.400	0.000	1.000	0.193	270541.4	114122.7	11	SSP5
Continental	Fpennsylvanica	NNT	0.340	0.300	0.000	1.000	0.151	211096.9	71724.6	12	SSP5
Continental	Aalba	Native	0.259	0.160	0.016	0.976	0.188	263261.7	68212.6	13	SSP5
Continental	Pnigra	Native	0.228	0.143	0.010	0.953	0.188	263864.8	60167.5	14	SSP5
Continental	Qrubra	NNT	0.274	0.200	0.000	1.000	0.134	187403.0	51323.6	15	SSP5
Continental	Tplicata	NNT	0.215	0.100	0.000	1.000	0.128	179456.2	38561.2	16	SSP5
Continental	Agrandis	NNT	0.271	0.200	0.000	1.000	0.092	129340.3	35083.8	17	SSP5
Continental	Pstrobus	NNT	0.226	0.100	0.000	1.000	0.107	150159.6	33861.4	18	SSP5
Continental	Psitchensis	NNT	0.128	0.100	0.000	1.000	0.069	96133.6	12280.9	19	SSP5
Continental	Ppungens	NNT	0.148	0.100	0.000	1.000	0.039	54390.2	8054.6	20	SSP5
Continental	Pcontorta	NNT	0.006	0.000	0.000	0.700	0.000	2.0	0.0	21	SSP5
Continental	Phalepensis	Native	0.009	0.004	0.004	0.363	0.000	0.0	0.0	22	SSP5
Continental	Ppinea	Native	0.006	0.001	0.001	0.173	0.000	0.0	0.0	23	SSP5
Continental	Qilex	Native	0.035	0.011	0.006	0.519	0.000	0.0	0.0	24	SSP5
Continental	Qsuber	Native	0.005	0.004	0.004	0.199	0.000	0.0	0.0	25	SSP5
Eastern Mountains	Pabies	Native	0.895	0.951	0.026	0.980	0.967	122375.4	109568.5	1	SSP5
Eastern Mountains	Pnigra	Native	0.751	0.757	0.703	0.795	1.000	126533.8	94970.5	2	SSP5
Eastern Mountains	Psylvestris	Native	0.725	0.715	0.082	0.925	0.939	118811.1	86130.6	3	SSP5
Eastern Mountains	Ldecidua	Native	0.400	0.404	0.096	0.532	0.962	121781.3	48737.3	4	SSP5
Eastern Mountains	Pcontorta	NNT	0.629	0.600	0.000	0.900	0.446	56435.3	35477.4	5	SSP5
Eastern Mountains	Aalba	Native	0.517	0.508	0.059	0.795	0.516	65346.1	33775.0	6	SSP5
Eastern Mountains	Fsylvatica	Native	0.392	0.392	0.145	0.662	0.014	1782.2	698.2	7	SSP5
Eastern Mountains	Pradiata	NNT	0.016	0.000	0.000	0.500	0.028	3564.3	56.9	8	SSP5
Eastern Mountains	Agrandis	NNT	0.042	0.000	0.000	0.100	0.000	0.0	0.0	9	SSP5
Eastern Mountains	Fpennsylvanica	NNT	0.008	0.000	0.000	0.300	0.000	0.0	0.0	10	SSP5
Eastern Mountains	Jnigra	NNT	0.098	0.100	0.000	0.500	0.000	0.0	0.0	11	SSP5
Eastern Mountains	Phalepensis	Native	0.005	0.005	0.004	0.006	0.000	0.0	0.0	12	SSP5
Eastern Mountains	Pmenziesii	NNT	0.014	0.000	0.000	0.300	0.000	0.0	0.0	13	SSP5
Eastern Mountains	Ppinea	Native	0.001	0.001	0.001	0.001	0.000	0.0	0.0	14	SSP5
Eastern Mountains	Ppungens	NNT	0.085	0.100	0.000	0.200	0.000	0.0	0.0	15	SSP5
Eastern Mountains	Psitchensis	NNT	0.049	0.000	0.000	0.100	0.000	0.0	0.0	16	SSP5
Eastern Mountains	Pstrobus	NNT	0.029	0.000	0.000	0.200	0.000	0.0	0.0	17	SSP5
Eastern Mountains	Qilex	Native	0.011	0.012	0.007	0.015	0.000	0.0	0.0	18	SSP5
Eastern Mountains	Qpetrea	Native	0.105	0.109	0.032	0.167	0.000	0.0	0.0	19	SSP5
Eastern Mountains	Qpubescens	Native	0.270	0.278	0.214	0.326	0.000	0.0	0.0	20	SSP5
Eastern Mountains	Qrobur	Native	0.177	0.156	0.046	0.330	0.000	0.0	0.0	21	SSP5
Eastern Mountains	Qrubra	NNT	0.003	0.000	0.000	0.100	0.000	0.0	0.0	22	SSP5
Eastern Mountains	Qsuber	Native	0.004	0.004	0.004	0.004	0.000	0.0	0.0	23	SSP5
Eastern Mountains	Rpseudoacacia	NNT	0.013	0.000	0.000	0.300	0.000	0.0	0.0	24	SSP5
Eastern Mountains	Tplicata	NNT	0.113	0.100	0.000	0.200	0.000	0.0	0.0	25	SSP5
Lusitanian	Pradiata	NNT	0.759	0.800	0.400	1.000	0.988	201032.9	152634.1	1	SSP5
Lusitanian	Rpseudoacacia	NNT	0.661	0.700	0.100	1.000	0.628	127675.9	84358.8	2	SSP5
Lusitanian	Qsuber	Native	0.546	0.588	0.004	0.983	0.660	134293.2	73382.2	3	SSP5
Lusitanian	Qrobur	Native	0.559	0.613	0.019	0.975	0.525	106897.5	59738.7	4	SSP5
Lusitanian	Qilex	Native	0.482	0.504	0.017	0.952	0.457	92893.7	44760.3	5	SSP5
Lusitanian	Qpubescens	Native	0.387	0.249	0.010	0.967	0.382	77789.2	30103.6	6	SSP5
Lusitanian	Jnigra	NNT	0.404	0.300	0.100	0.900	0.257	52354.3	21163.5	7	SSP5
Lusitanian	Qpetrea	Native	0.293	0.213	0.021	0.896	0.216	43958.5	12879.9	8	SSP5
Lusitanian	Pnigra	Native	0.245	0.134	0.010	0.981	0.223	45345.7	11113.1	9	SSP5
Lusitanian	Psylvestris	Native	0.402	0.397	0.018	0.954	0.087	17665.5	7105.9	10	SSP5
Lusitanian	Fsylvatica	Native	0.196	0.126	0.020	0.943	0.054	11072.2	2171.5	11	SSP5
Lusitanian	Ldecidua	Native	0.072	0.036	0.009	0.695	0.032	6500.7	469.9	12	SSP5
Lusitanian	Pmenziesii	NNT	0.070	0.000	0.000	0.700	0.014	2868.8	200.7	13	SSP5
Lusitanian	Ppinea	Native	0.180	0.168	0.001	0.802	0.004	853.6	153.6	14	SSP5
Lusitanian	Phalepensis	Native	0.096	0.042	0.004	0.913	0.007	1452.8	138.8	15	SSP5
Lusitanian	Fpennsylvanica	NNT	0.264	0.200	0.100	0.600	0.001	210.0	55.3	16	SSP5
Lusitanian	Pabies	Native	0.038	0.015	0.014	0.834	0.001	231.5	8.9	17	SSP5
Lusitanian	Aalba	Native	0.104	0.057	0.017	0.547	0.000	54.0	5.6	18	SSP5
Lusitanian	Psitchensis	NNT	0.051	0.000	0.000	0.500	0.000	24.5	1.3	19	SSP5
Lusitanian	Pcontorta	NNT	0.001	0.000	0.000	0.800	0.000	49.0	0.1	20	SSP5
Lusitanian	Agrandis	NNT	0.012	0.000	0.000	0.500	0.000	0.0	0.0	21	SSP5
Lusitanian	Ppungens	NNT	0.147	0.100	0.000	0.400	0.000	0.0	0.0	22	SSP5
Lusitanian	Pstrobus	NNT	0.065	0.100	0.000	0.300	0.000	0.0	0.0	23	SSP5
Lusitanian	Qrubra	NNT	0.076	0.000	0.000	0.500	0.000	0.0	0.0	24	SSP5
Lusitanian	Tplicata	NNT	0.190	0.200	0.000	0.400	0.000	0.0	0.0	25	SSP5
Med. Mountains	Qpubescens	Native	0.779	0.870	0.010	0.983	0.851	230922.0	179905.8	1	SSP5
Med. Mountains	Pnigra	Native	0.735	0.781	0.010	0.983	0.896	243218.4	178802.9	2	SSP5
Med. Mountains	Pradiata	NNT	0.657	0.700	0.000	1.000	0.922	250117.8	164312.2	3	SSP5
Med. Mountains	Jnigra	NNT	0.590	0.600	0.000	1.000	0.672	182290.6	107618.3	4	SSP5
Med. Mountains	Rpseudoacacia	NNT	0.566	0.700	0.000	1.000	0.527	142953.7	80914.5	5	SSP5
Med. Mountains	Qilex	Native	0.545	0.579	0.006	0.979	0.512	139036.2	75832.6	6	SSP5
Med. Mountains	Qrobur	Native	0.427	0.444	0.020	0.969	0.311	84456.4	36098.5	7	SSP5
Med. Mountains	Phalepensis	Native	0.349	0.232	0.004	0.985	0.228	61754.0	21533.9	8	SSP5
Med. Mountains	Qpetrea	Native	0.331	0.338	0.020	0.936	0.170	46114.0	15258.7	9	SSP5
Med. Mountains	Psylvestris	Native	0.391	0.376	0.018	0.972	0.134	36488.9	14252.9	10	SSP5
Med. Mountains	Ldecidua	Native	0.154	0.092	0.009	0.972	0.203	55215.5	8491.3	11	SSP5
Med. Mountains	Fsylvatica	Native	0.291	0.218	0.020	0.969	0.106	28696.2	8339.6	12	SSP5
Med. Mountains	Ppinea	Native	0.172	0.073	0.001	0.894	0.093	25259.2	4337.5	13	SSP5
Med. Mountains	Pmenziesii	NNT	0.202	0.100	0.000	1.000	0.073	19727.1	3978.6	14	SSP5
Med. Mountains	Qsuber	Native	0.148	0.052	0.004	0.938	0.092	24940.3	3687.3	15	SSP5
Med. Mountains	Aalba	Native	0.165	0.075	0.016	0.990	0.070	18892.7	3117.5	16	SSP5
Med. Mountains	Qrubra	NNT	0.180	0.100	0.000	1.000	0.054	14553.4	2626.5	17	SSP5
Med. Mountains	Pabies	Native	0.164	0.036	0.014	0.980	0.050	13516.0	2213.9	18	SSP5
Med. Mountains	Tplicata	NNT	0.136	0.100	0.000	1.000	0.052	14120.6	1926.6	19	SSP5
Med. Mountains	Fpennsylvanica	NNT	0.218	0.200	0.000	0.900	0.024	6536.6	1423.3	20	SSP5
Med. Mountains	Agrandis	NNT	0.106	0.000	0.000	1.000	0.028	7528.6	797.5	21	SSP5
Med. Mountains	Pstrobus	NNT	0.087	0.000	0.000	1.000	0.028	7624.9	659.9	22	SSP5
Med. Mountains	Psitchensis	NNT	0.054	0.000	0.000	0.900	0.019	5252.3	282.9	23	SSP5
Med. Mountains	Ppungens	NNT	0.100	0.100	0.000	1.000	0.005	1436.0	143.8	24	SSP5
Med. Mountains	Pcontorta	NNT	0.003	0.000	0.000	0.800	0.000	59.8	0.2	25	SSP5
Med. North	Pradiata	NNT	0.670	0.700	0.200	1.000	0.973	472571.8	316811.0	1	SSP5
Med. North	Qilex	Native	0.617	0.729	0.007	0.978	0.642	311787.2	192415.3	2	SSP5
Med. North	Qpubescens	Native	0.470	0.474	0.010	0.982	0.466	226164.4	106359.9	3	SSP5
Med. North	Pnigra	Native	0.423	0.398	0.010	0.983	0.457	221822.4	93861.4	4	SSP5
Med. North	Phalepensis	Native	0.477	0.543	0.009	0.984	0.394	191244.2	91294.7	5	SSP5
Med. North	Qsuber	Native	0.422	0.419	0.004	0.974	0.442	214739.5	90542.1	6	SSP5
Med. North	Ppinea	Native	0.441	0.468	0.001	0.952	0.319	154827.5	68328.0	7	SSP5
Med. North	Rpseudoacacia	NNT	0.332	0.200	0.000	1.000	0.157	76028.3	25205.5	8	SSP5
Med. North	Jnigra	NNT	0.268	0.200	0.000	1.000	0.145	70388.6	18893.2	9	SSP5
Med. North	Fpennsylvanica	NNT	0.291	0.200	0.000	0.700	0.132	64136.4	18647.6	10	SSP5
Med. North	Qrobur	Native	0.156	0.116	0.018	0.936	0.016	7653.9	1193.2	11	SSP5
Med. North	Qpetrea	Native	0.128	0.123	0.020	0.874	0.005	2535.7	323.8	12	SSP5
Med. North	Psylvestris	Native	0.134	0.096	0.018	0.862	0.005	2197.7	294.2	13	SSP5
Med. North	Pmenziesii	NNT	0.030	0.000	0.000	1.000	0.002	992.3	30.2	14	SSP5
Med. North	Ldecidua	Native	0.026	0.012	0.009	0.599	0.002	1084.2	28.7	15	SSP5
Med. North	Tplicata	NNT	0.099	0.100	0.000	0.700	0.000	120.2	11.9	16	SSP5
Med. North	Fsylvatica	Native	0.067	0.036	0.020	0.880	0.000	175.8	11.7	17	SSP5
Med. North	Aalba	Native	0.039	0.031	0.016	0.630	0.000	86.0	3.3	18	SSP5
Med. North	Qrubra	NNT	0.040	0.000	0.000	0.900	0.000	64.0	2.5	19	SSP5
Med. North	Pabies	Native	0.021	0.015	0.014	0.724	0.000	68.4	1.4	20	SSP5
Med. North	Pstrobus	NNT	0.014	0.000	0.000	0.800	0.000	29.1	0.4	21	SSP5
Med. North	Psitchensis	NNT	0.009	0.000	0.000	0.700	0.000	21.3	0.2	22	SSP5
Med. North	Agrandis	NNT	0.005	0.000	0.000	0.900	0.000	36.8	0.2	23	SSP5
Med. North	Ppungens	NNT	0.048	0.000	0.000	0.600	0.000	1.9	0.1	24	SSP5
Med. North	Pcontorta	NNT	0.000	0.000	0.000	0.200	0.000	0.0	0.0	25	SSP5
Med. South	Pradiata	NNT	0.690	0.700	0.200	0.900	0.998	441952.6	304937.2	1	SSP5
Med. South	Fpennsylvanica	NNT	0.478	0.500	0.100	0.700	0.444	196541.0	93860.8	2	SSP5
Med. South	Qsuber	Native	0.377	0.374	0.004	0.942	0.383	169491.4	63906.3	3	SSP5
Med. South	Ppinea	Native	0.379	0.371	0.001	0.972	0.252	111679.1	42305.6	4	SSP5
Med. South	Qilex	Native	0.335	0.283	0.006	0.983	0.187	83006.9	27802.5	5	SSP5
Med. South	Phalepensis	Native	0.285	0.167	0.004	0.983	0.163	72143.1	20583.0	6	SSP5
Med. South	Qpubescens	Native	0.136	0.061	0.010	0.979	0.070	30910.3	4215.4	7	SSP5
Med. South	Pnigra	Native	0.105	0.029	0.010	0.983	0.062	27537.4	2886.1	8	SSP5
Med. South	Jnigra	NNT	0.117	0.100	0.000	0.800	0.012	5469.0	639.8	9	SSP5
Med. South	Rpseudoacacia	NNT	0.145	0.100	0.000	0.900	0.001	376.5	54.7	10	SSP5
Med. South	Psylvestris	Native	0.039	0.019	0.018	0.747	0.000	26.5	1.0	11	SSP5
Med. South	Pmenziesii	NNT	0.005	0.000	0.000	0.600	0.000	28.8	0.1	12	SSP5
Med. South	Aalba	Native	0.022	0.018	0.016	0.346	0.000	0.0	0.0	13	SSP5
Med. South	Agrandis	NNT	0.000	0.000	0.000	0.400	0.000	0.0	0.0	14	SSP5
Med. South	Fsylvatica	Native	0.027	0.021	0.020	0.444	0.000	0.0	0.0	15	SSP5
Med. South	Ldecidua	Native	0.012	0.011	0.009	0.290	0.000	0.0	0.0	16	SSP5
Med. South	Pabies	Native	0.015	0.014	0.014	0.404	0.000	0.0	0.0	17	SSP5
Med. South	Pcontorta	NNT	0.000	0.000	0.000	0.300	0.000	0.0	0.0	18	SSP5
Med. South	Ppungens	NNT	0.032	0.000	0.000	0.400	0.000	0.0	0.0	19	SSP5
Med. South	Psitchensis	NNT	0.005	0.000	0.000	0.300	0.000	0.0	0.0	20	SSP5
Med. South	Pstrobus	NNT	0.006	0.000	0.000	0.200	0.000	0.0	0.0	21	SSP5
Med. South	Qpetrea	Native	0.044	0.026	0.020	0.391	0.000	0.0	0.0	22	SSP5
Med. South	Qrobur	Native	0.057	0.032	0.017	0.577	0.000	0.0	0.0	23	SSP5
Med. South	Qrubra	NNT	0.006	0.000	0.000	0.400	0.000	0.0	0.0	24	SSP5
Med. South	Tplicata	NNT	0.062	0.100	0.000	0.400	0.000	0.0	0.0	25	SSP5
Nemoral	Jnigra	NNT	0.709	0.700	0.100	1.000	0.932	931258.8	660297.7	1	SSP5
Nemoral	Qrobur	Native	0.750	0.759	0.238	0.972	0.817	816038.9	611996.1	2	SSP5
Nemoral	Psylvestris	Native	0.764	0.763	0.213	0.970	0.800	799364.7	610993.6	3	SSP5
Nemoral	Fpennsylvanica	NNT	0.704	0.700	0.100	1.000	0.843	842342.2	593084.6	4	SSP5
Nemoral	Qpetrea	Native	0.593	0.641	0.084	0.918	0.680	679184.1	402466.5	5	SSP5
Nemoral	Pabies	Native	0.569	0.608	0.047	0.959	0.534	533165.1	303135.2	6	SSP5
Nemoral	Rpseudoacacia	NNT	0.604	0.600	0.000	1.000	0.438	437976.0	264522.0	7	SSP5
Nemoral	Ldecidua	Native	0.325	0.340	0.048	0.860	0.621	620858.1	201796.0	8	SSP5
Nemoral	Pmenziesii	NNT	0.469	0.400	0.000	1.000	0.337	336356.1	157699.9	9	SSP5
Nemoral	Qrubra	NNT	0.442	0.500	0.100	1.000	0.319	318890.4	140951.4	10	SSP5
Nemoral	Pstrobus	NNT	0.404	0.400	0.100	0.900	0.293	292640.5	118221.0	11	SSP5
Nemoral	Tplicata	NNT	0.333	0.300	0.000	1.000	0.284	284026.2	94446.1	12	SSP5
Nemoral	Fsylvatica	Native	0.485	0.483	0.050	0.923	0.145	145160.3	70436.2	13	SSP5
Nemoral	Ppungens	NNT	0.411	0.400	0.000	0.900	0.163	162509.1	66836.0	14	SSP5
Nemoral	Agrandis	NNT	0.358	0.400	0.100	0.900	0.056	55930.5	20008.9	15	SSP5
Nemoral	Pradiata	NNT	0.210	0.200	0.000	1.000	0.075	74643.5	15710.1	16	SSP5
Nemoral	Psitchensis	NNT	0.156	0.100	0.000	0.900	0.041	41166.0	6426.2	17	SSP5
Nemoral	Aalba	Native	0.179	0.146	0.018	0.662	0.020	19520.5	3500.8	18	SSP5
Nemoral	Pnigra	Native	0.081	0.020	0.010	0.933	0.034	34172.6	2783.8	19	SSP5
Nemoral	Qpubescens	Native	0.076	0.021	0.010	0.945	0.025	25373.6	1927.6	20	SSP5
Nemoral	Pcontorta	NNT	0.042	0.000	0.000	0.600	0.000	0.0	0.0	21	SSP5
Nemoral	Phalepensis	Native	0.005	0.004	0.004	0.146	0.000	0.0	0.0	22	SSP5
Nemoral	Ppinea	Native	0.012	0.001	0.001	0.165	0.000	0.0	0.0	23	SSP5
Nemoral	Qilex	Native	0.009	0.006	0.006	0.272	0.000	0.0	0.0	24	SSP5
Nemoral	Qsuber	Native	0.005	0.004	0.004	0.114	0.000	0.0	0.0	25	SSP5
Pannonian	Pradiata	NNT	0.522	0.500	0.200	0.800	0.793	307992.5	160684.3	1	SSP5
Pannonian	Jnigra	NNT	0.563	0.600	0.200	0.900	0.680	264002.5	148544.8	2	SSP5
Pannonian	Qpubescens	Native	0.571	0.601	0.016	0.915	0.623	241925.2	138249.5	3	SSP5
Pannonian	Qrobur	Native	0.405	0.440	0.025	0.925	0.196	76319.4	30945.1	4	SSP5
Pannonian	Rpseudoacacia	NNT	0.502	0.500	0.100	0.900	0.155	60102.9	30153.4	5	SSP5
Pannonian	Psylvestris	Native	0.366	0.379	0.041	0.927	0.060	23242.7	8517.8	6	SSP5
Pannonian	Qpetrea	Native	0.292	0.235	0.037	0.780	0.072	27790.0	8114.7	7	SSP5
Pannonian	Ldecidua	Native	0.130	0.099	0.012	0.681	0.106	41129.8	5332.5	8	SSP5
Pannonian	Pnigra	Native	0.170	0.142	0.013	0.741	0.036	14093.4	2391.9	9	SSP5
Pannonian	Pabies	Native	0.186	0.123	0.015	0.752	0.015	5685.1	1055.7	10	SSP5
Pannonian	Fsylvatica	Native	0.225	0.202	0.026	0.903	0.010	3884.2	874.1	11	SSP5
Pannonian	Fpennsylvanica	NNT	0.128	0.100	0.000	0.800	0.002	749.0	95.9	12	SSP5
Pannonian	Aalba	Native	0.071	0.052	0.018	0.693	0.003	1047.6	74.7	13	SSP5
Pannonian	Pmenziesii	NNT	0.143	0.100	0.000	0.700	0.001	388.2	55.3	14	SSP5
Pannonian	Qrubra	NNT	0.090	0.100	0.000	0.600	0.000	54.9	4.9	15	SSP5
Pannonian	Tplicata	NNT	0.063	0.100	0.000	0.500	0.000	54.9	3.4	16	SSP5
Pannonian	Agrandis	NNT	0.086	0.100	0.000	0.700	0.000	3.9	0.3	17	SSP5
Pannonian	Pcontorta	NNT	0.000	0.000	0.000	0.000	0.000	0.0	0.0	18	SSP5
Pannonian	Phalepensis	Native	0.020	0.009	0.004	0.249	0.000	0.0	0.0	19	SSP5
Pannonian	Ppinea	Native	0.014	0.006	0.001	0.286	0.000	0.0	0.0	20	SSP5
Pannonian	Ppungens	NNT	0.086	0.100	0.000	0.500	0.000	0.0	0.0	21	SSP5
Pannonian	Psitchensis	NNT	0.021	0.000	0.000	0.400	0.000	0.0	0.0	22	SSP5
Pannonian	Pstrobus	NNT	0.094	0.100	0.000	0.500	0.000	0.0	0.0	23	SSP5
Pannonian	Qilex	Native	0.038	0.030	0.006	0.290	0.000	0.0	0.0	24	SSP5
Pannonian	Qsuber	Native	0.013	0.004	0.004	0.348	0.000	0.0	0.0	25	SSP5
Pyrenes	Pradiata	NNT	0.759	0.800	0.000	1.000	0.972	39514.6	29980.3	1	SSP5
Pyrenes	Qpubescens	Native	0.746	0.850	0.044	0.979	0.815	33136.2	24727.6	2	SSP5
Pyrenes	Jnigra	NNT	0.660	0.700	0.100	1.000	0.803	32637.6	21549.6	3	SSP5
Pyrenes	Pnigra	Native	0.662	0.766	0.016	0.980	0.715	29057.1	19249.0	4	SSP5
Pyrenes	Qrobur	Native	0.661	0.743	0.029	0.976	0.696	28299.4	18702.7	5	SSP5
Pyrenes	Psylvestris	Native	0.666	0.698	0.044	0.974	0.580	23568.1	15701.1	6	SSP5
Pyrenes	Qilex	Native	0.572	0.650	0.013	0.947	0.563	22898.6	13088.2	7	SSP5
Pyrenes	Rpseudoacacia	NNT	0.592	0.600	0.100	1.000	0.465	18901.1	11198.8	8	SSP5
Pyrenes	Qpetrea	Native	0.442	0.485	0.024	0.936	0.445	18074.8	7994.3	9	SSP5
Pyrenes	Fsylvatica	Native	0.460	0.426	0.021	0.963	0.364	14808.9	6804.9	10	SSP5
Pyrenes	Ldecidua	Native	0.218	0.123	0.009	0.890	0.301	12245.1	2664.9	11	SSP5
Pyrenes	Pmenziesii	NNT	0.331	0.400	0.000	0.900	0.181	7372.3	2442.0	12	SSP5
Pyrenes	Phalepensis	Native	0.235	0.129	0.004	0.936	0.094	3838.6	901.3	13	SSP5
Pyrenes	Pabies	Native	0.193	0.055	0.014	0.958	0.097	3933.3	758.2	14	SSP5
Pyrenes	Fpennsylvanica	NNT	0.282	0.200	0.100	0.700	0.054	2212.1	622.9	15	SSP5
Pyrenes	Tplicata	NNT	0.226	0.200	0.000	1.000	0.062	2513.7	567.2	16	SSP5
Pyrenes	Ppungens	NNT	0.158	0.100	0.000	0.800	0.019	786.0	124.5	17	SSP5
Pyrenes	Agrandis	NNT	0.130	0.000	0.000	1.000	0.023	948.2	123.2	18	SSP5
Pyrenes	Qrubra	NNT	0.246	0.200	0.000	0.800	0.009	356.0	87.6	19	SSP5
Pyrenes	Psitchensis	NNT	0.080	0.000	0.000	0.900	0.021	847.0	67.4	20	SSP5
Pyrenes	Aalba	Native	0.171	0.118	0.016	0.613	0.009	366.9	62.7	21	SSP5
Pyrenes	Qsuber	Native	0.106	0.058	0.004	0.694	0.013	529.1	56.1	22	SSP5
Pyrenes	Pcontorta	NNT	0.030	0.000	0.000	0.900	0.010	403.9	11.9	23	SSP5
Pyrenes	Ppinea	Native	0.085	0.030	0.001	0.638	0.000	9.8	0.8	24	SSP5
Pyrenes	Pstrobus	NNT	0.107	0.100	0.000	0.600	0.000	5.4	0.6	25	SSP5
Steppic	Jnigra	NNT	0.376	0.400	0.200	0.700	0.020	9604.0	3608.9	1	SSP5
Steppic	Pradiata	NNT	0.309	0.300	0.200	0.700	0.019	9171.4	2838.4	2	SSP5
Steppic	Qpubescens	Native	0.067	0.062	0.013	0.676	0.001	591.6	39.9	3	SSP5
Steppic	Pnigra	Native	0.017	0.011	0.010	0.502	0.001	414.1	7.1	4	SSP5
Steppic	Aalba	Native	0.061	0.065	0.021	0.094	0.000	0.0	0.0	5	SSP5
Steppic	Agrandis	NNT	0.048	0.000	0.000	0.100	0.000	0.0	0.0	6	SSP5
Steppic	Fpennsylvanica	NNT	0.139	0.100	0.000	0.300	0.000	0.0	0.0	7	SSP5
Steppic	Fsylvatica	Native	0.093	0.073	0.023	0.165	0.000	0.0	0.0	8	SSP5
Steppic	Ldecidua	Native	0.038	0.041	0.010	0.103	0.000	0.0	0.0	9	SSP5
Steppic	Pabies	Native	0.040	0.036	0.017	0.175	0.000	0.0	0.0	10	SSP5
Steppic	Pcontorta	NNT	0.000	0.000	0.000	0.000	0.000	0.0	0.0	11	SSP5
Steppic	Phalepensis	Native	0.004	0.004	0.004	0.156	0.000	0.0	0.0	12	SSP5
Steppic	Pmenziesii	NNT	0.126	0.100	0.000	0.200	0.000	0.0	0.0	13	SSP5
Steppic	Ppinea	Native	0.001	0.001	0.001	0.080	0.000	0.0	0.0	14	SSP5
Steppic	Ppungens	NNT	0.029	0.000	0.000	0.200	0.000	0.0	0.0	15	SSP5
Steppic	Psitchensis	NNT	0.000	0.000	0.000	0.000	0.000	0.0	0.0	16	SSP5
Steppic	Pstrobus	NNT	0.160	0.200	0.000	0.200	0.000	0.0	0.0	17	SSP5
Steppic	Psylvestris	Native	0.088	0.074	0.042	0.170	0.000	0.0	0.0	18	SSP5
Steppic	Qilex	Native	0.006	0.006	0.006	0.174	0.000	0.0	0.0	19	SSP5
Steppic	Qpetrea	Native	0.122	0.131	0.031	0.278	0.000	0.0	0.0	20	SSP5
Steppic	Qrobur	Native	0.124	0.114	0.062	0.379	0.000	0.0	0.0	21	SSP5
Steppic	Qrubra	NNT	0.079	0.100	0.000	0.200	0.000	0.0	0.0	22	SSP5
Steppic	Qsuber	Native	0.004	0.004	0.004	0.051	0.000	0.0	0.0	23	SSP5
Steppic	Rpseudoacacia	NNT	0.284	0.300	0.100	0.400	0.000	0.0	0.0	24	SSP5
Steppic	Tplicata	NNT	0.037	0.000	0.000	0.100	0.000	0.0	0.0	25	SSP5
